# Supplementary material for: Loss of O-Linked Protein Glycosylation in Burkholderia cenocepacia Impairs Biofilm Formation and Siderophore Activity and Alters Transcriptional Regulators
Source: mSphere. 2019 Nov 13;4(6):e00660-19. doi: 10.1128/mSphere.00660-19 (PMC6854043; doi:10.1128/mSphere.00660-19)
Supplement: DATA SET S1 [file mSphere.00660-19-sd001.xlsx]

## Sheet: Summary of Datasets
Summary of Proteomic Analysis
Tab	title	Description
Dataset tab 1	LFQ proteome analysis of B. cenocepacia strains K56 WT vs DpglL vs DpglLDOGC vs DOGC vs DpglL amrAB::S7-pglL-his10.	The Peruses processed MaxQuant search results for the protein analysis of five biological replicate experiments of strain type K56-2 WT, DpglL, DpglLDOGC, DOGC and DpglL amrAB::S7-pglL-his10. For each identified protein, the log2 LFQ protein values are provided and colour coded with blue columns denoting glycosylation competent replicates as orange denoting glycosylation null strains. For each pr…
Dataset tab 2	Pearson correlation analysis of LFQ.	To assess the reproducibility and clustering of LFQ proteome analysis the numeric Pearson correlation values provided in Figure 1B is provided. The mean correlation between each replicate is 0.98042.
Dataset tab 3	Enrichment analysis of global proteome change in response to loss of glycosylation in B. cenocepacia	Using Perseus, proteins determined to undergo statically significant changes were assessed for co-occurrence of statistically significant changes across strains (DpglL vs DpglLDOGC vs DOGC) as well as enrichment for GO terms, Subcellular location [CC], Signal peptide status, Lipidation status, Intramembrane status, Keywords, Virulence associated genes and if they were considered CepR or cciR regu…
Dataset tab 4	DDA LFQ analysis of the DNA bound proteome of B. cenocepacia strains K56-2 WT, DpglL, DOGC and DpglL amrAB::S7-pglL-his10.	The Peruses processed MaxQuant search results for the protein analysis of four biological replicate experiments of strain type K56-2 WT, DpglL, Dogc and DpglL amrAB::S7-pglL-his10. For each identified protein, the log2 LFQ value, T-test significances (with values below the multiple hypothesis corrected p-value denoted with +), peptide numbers, sequence coverage, predicted protein molecular weight…
Dataset tab 5	PRM/DDA LFQ analysis of DNA bound proteome of B. cenocepacia strains K56-2 WT, DpglL, and DpglL amrAB::S7-pglL-his10 to detect CepR.	The Peruses processed MaxQuant search results for the protein analysis of four biological replicate experiments of strain types K56-2 WT, DpglL and DpglL amrAB::S7-pglL-his10. For each identified protein, the log2 LFQ values, T-test significances (with values below the multiple hypothesis corrected p-value denoted with +), peptide numbers, sequence coverage, predicted protein molecular weight, sc…
Dataset tab 6	LFQ peptidomic analysis of endogenous peptides of B. cenocepacia strains K56-2 WT, DpglL, and DpglL amrAB::S7-pglL-his10.	The Peruses processed MaxQuant search results for peptide data of four biological replicate experiments of strain type K56-2 WT, DpglL and DpglL amrAB::S7-pglL-his10. For each identified peptide, the log2 LFQ values, T-test significances (with values below the multiple hypothesis corrected p-value denoted with +), modification status, predicted mass, retention time, Calibrated retention time, PEP…
Dataset tab 7	LFQ Protein level analysis of endogenous peptide of B. cenocepacia strains K56-2 WT, DpglL, and DpglL amrAB::S7-pglL-his10.	The Peruses processed MaxQuant search results for protein level analysis of the endogenous peptidome of K56-2 WT, DpglL and DpglL amrAB::S7-pglL-his10. Four biological replicate experiments of strains were used. For each identified protein, the log2 LFQ values, T-test significances (with values below the multiple hypothesis corrected p-value denoted with +), Score, intensity, MS/MS count, T-test …
Dataset tab 8	LFQ proteome analysis comparing of B. cenocepacia strains K56-2 WT, DpglL, DcepI, DcepR, DBCAL1086, DBCAL2974 and DpglL amrAB::S7-pglL-his10.	The Peruses processed MaxQuant search results for the protein analysis of five biological replicate experiments of each strain are provided. For each identified protein, the log2 LFQ protein values are provided. For each proteins T-test significances information for all comparisons are provided including the -log10(p-value), difference in the mean between groups and if the corresponding p-values …
Dataset tab 9	Pearson correlation analysis of B. cenocepacia strains K56-2 WT, DpglL, DcepI, DcepR, DBCAL1086, DBCAL2974 and DpglL amrAB::S7-pglL-his10.	To assess the reproducibility and clustering of LFQ proteome analysis the numeric Pearson correlation values are provided for all five biological replicates of each sample type across all 3730 proteins identified
Dataset tab 10	Pearson correlation analysis of B. cenocepacia strains K56-2 WT, DpglL, DcepI, DcepR, DBCAL1086, DBCAL2974 and DpglL amrAB::S7-pglL-his10.	To assess the reproducibility and clustering of LFQ proteome analysis the numeric Pearson correlation values are provided for the most consistent four biological replicates of each sample type showing the correlation across the 2752 proteins quantified in at least three biologicals as shown in Figure 6C.
Dataset tab 11	Enrichment analysis of Alterations observed in ∆cepR vs ∆pglL, ∆cepI vs ∆pglL and ∆cepI vs ∆cepR.	Using Perseus, proteins determined to undergo statically significant changes were assessed for co-occurrence of statistically significant changes across strains ∆cepR vs ∆pglL, ∆cepI vs ∆pglL and ∆cepI vs ∆cepR.

## Sheet: Dataset tab 1
LFQ proteome analysis of Bc glycosylation mutants
LFQ intensity 1 (K56-2 WT B1)	LFQ intensity 2 (K56-2 WT B2)	LFQ intensity 3 (K56-2 WT B3)	LFQ intensity 4 (K56-2 WT B4)	LFQ intensity 5 (K56-2 WT B5)	LFQ intensity 6 (K56-2 delta pglL delta ogc B1)	LFQ intensity 7 (K56-2 delta pglL delta ogc B2)	LFQ intensity 8 (K56-2 delta pglL delta ogc B3)	LFQ intensity 9 (K56-2 delta pglL delta ogc B4)	LFQ intensity 10 (K56-2 delta pglL delta ogc B5)	LFQ intensity 11 (K56-2 delta pglL B1)	LFQ intensity 12 (K56-2 delta pglL B2)	LFQ intensity 13 (K56-2 delta pglL B3)	LFQ intensity 14 (K56-2 delta pglL B4)	LFQ intensity 15 (K56-2 delta pglL B5)	LFQ intensity 16 (K56-2 delta pglL AmrAB::S7-pglL-his B1)	LFQ intensity 17 (K56-2 delta pglL AmrAB::S7-pglL-his B2)	LFQ intensity 18 (K56-2 delta pglL AmrAB::S7-pglL-his B3)	LFQ intensity 19 (K56-2 delta pglL AmrAB::S7-pglL-his B4)	LFQ intensity 20 (K56-2 delta pglL AmrAB::S7-pglL-his B5)	LFQ intensity 21 (K56-2 delta ogc B1)	LFQ intensity 22 (K56-2 delta ogc B2)	LFQ intensity 23 (K56-2 delta ogc B3)	LFQ intensity 24 (K56-2 delta ogc B4)	LFQ intensity 25 (K56-2 delta ogc B5)	t-test Significant_WT_vs_Delta_OGC_Delta_pglL	t-test Significant_WT_vs_Delta_pglL	t-test Significant_WT_vs_Delta_pglL_Comp	t-test Significant_WT_vs_Delta_OGC	t-test Significant_Delta_pglL_vs_Delta_pglL_comp	Gene ontology (GO)	Gene names	Subcellular location [CC]	Signal peptide	Lipidation	Intramembrane	Keywords	Filter (pglL increase >2 with -log10(p-value)>2)	Filter (pglL decrease <-2 with -log10(p-value)>2)	Filter (OGC increase >2 with -log10(p-value)>2)	Filter (OGC decrease <-2 with -log10(p-value)>2)	Filter (double pgl OGC increase >2 with -log10(p-value)>2)	Filter (double pgl OGC decrease <-2 with -log10(p-value)>2)	O-linked glycosylation	Filter (pglL<-2 and OGC <-2 with -log10(p-value)>2)	Filter (pglL>2 and OGC >2 with -log10(p-value)>2)	Localization	Localization Confidence	Localization Group	Status
29.1974	29.1444	29.1825	29.0617	29.1598	29.3232	29.3889	29.5087	29.3853	29.4639	29.3663	29.1846	29.0828	29.4084	29.3763	29.4457	29.1576	29.6849	29.4384	29.3028	29.2353	29.3908	29.2453	29.2757	29.5662	+					cellular modified amino acid biosynthetic process [GO:0042398];glutamate-cysteine ligase activity [GO:0004357];ATP binding [GO:0005524]	BceJ2315_00010 BCAL0002					Complete proteome;Ligase;Nucleotide-binding;Reference proteome;ATP-binding	Discard	Discard	Discard	Discard	Discard	Discard		Discard	Discard	Cytoplasmic	3	p
29.4031	29.4603	29.4591	29.6763	29.4605	29.3889	29.4259	29.5091	29.3714	29.3989	29.3546	29.415	29.3877	29.5866	29.6837	29.2514	29.5643	29.8957	29.5365	29.3854	29.2782	29.4421	29.4275	29.2847	29.4429						transcription factor activity, sequence-specific DNA binding [GO:0003700];transcription, DNA-templated [GO:0006351];DNA binding [GO:0003677]	BCAL0003					DNA-binding;Reference proteome;Transcription;Transcription regulation;Complete proteome	Discard	Discard	Discard	Discard	Discard	Discard		Discard	Discard	Unknown	3	p
25.3232	25.7695	25.7435	25.6647	25.6129	25.6717	25.3982	25.5139	24.9849	25.6363	25.4889	25.5259	25.0661	25.4543	25.591	25.4626	25.3194	25.3423	25.7553	25.416	25.5419	25.6119	25.436	25.2091	25.7385							BCAL0004					Reference proteome;Complete proteome	Discard	Discard	Discard	Discard	Discard	Discard		Discard	Discard	Cytoplasmic	3	p
28.087	28.0087	28.0989	27.8889	27.8449	28.0396	27.9051	28.0001	27.9635	28.0537	28.1232	28.0996	28.2135	28.0521	27.9105	28.0183	28.3457	28.1956	27.9852	28.0311	27.9746	27.8842	27.852	28.0278	28.1419						oxidoreductase activity [GO:0016491];FMN binding [GO:0010181]	BCAL0005					Reference proteome;Complete proteome	Discard	Discard	Discard	Discard	Discard	Discard		Discard	Discard	Cytoplasmic	3	p
26.3611	26.5625	26.2723	26.4682	26.2456	27.063	26.7231	26.699	26.7442	26.4234	26.7013	26.5973	26.3046	26.7053	26.5968	26.3143	26.3195	26.6367	26.5993	26.4981	26.6589	26.6016	26.5034	26.6221	26.5485							BCAL0006					Reference proteome;Complete proteome	Discard	Discard	Discard	Discard	Discard	Discard		Discard	Discard	Cytoplasmic	3	p
23.4493	22.93	23.1348	NaN	23.3867	NaN	NaN	23.5732	23.3785	NaN	NaN	23.5479	23.3645	23.3643	NaN	23.5489	23.6562	NaN	NaN	23.4086	23.6282	NaN	23.3526	23.2713	NaN						ATP binding [GO:0005524];intracellular [GO:0005622];phosphorelay sensor kinase activity [GO:0000155];integral component of membrane [GO:0016021]	BCAL0007;BCAL3497					Complete proteome;Kinase;Membrane;Nucleotide-binding;Reference proteome;Transferase;Transmembrane;Transmembrane helix;ATP-binding	Discard	Discard	Discard	Discard	Discard	Discard		Discard	Discard	Cytoplasmic Membrane	3	p
29.4316	29.222	29.4744	29.1874	29.448	29.597	29.4292	29.5146	29.4081	29.5777	29.5813	29.3869	29.3677	29.4097	29.6322	29.715	28.9757	29.057	29.8153	29.6647	29.4292	29.6356	29.398	29.1919	29.7898						DNA binding [GO:0003677];phosphorelay signal transduction system [GO:0000160];regulation of transcription, DNA-templated [GO:0006355];transcription, DNA-templated [GO:0006351];intracellular [GO:0005622]	BCAL0008					DNA-binding;Reference proteome;Transcription;Transcription regulation;Two-component regulatory system;Complete proteome	Discard	Discard	Discard	Discard	Discard	Discard		Discard	Discard	Cytoplasmic	3	p
25.3907	25.6144	25.1781	24.6508	25.467	25.1754	24.9111	24.3651	25.6628	24.8098	25.0316	24.0964	25.4621	24.564	24.6509	24.9073	25.0756	25.6702	24.7178	25.3038	25.2176	25.1624	25.2863	25.2618	NaN							BCAL0008A					Reference proteome;Complete proteome	Discard	Discard	Discard	Discard	Discard	Discard		Discard	Discard	Unknown	3	p
27.6315	28.0779	27.9769	27.7861	27.9264	27.8674	27.4654	27.8883	27.6733	27.8653	27.7455	27.9304	27.7587	27.9017	28.29	27.912	28.2053	28.2774	28.4307	27.7452	27.1718	27.9038	27.6242	27.7176	28.0263						tetrahydrobiopterin biosynthetic process [GO:0006729];4-alpha-hydroxytetrahydrobiopterin dehydratase activity [GO:0008124]	BceJ2315_00090 BCAL0009					Lyase;Reference proteome;Complete proteome	Discard	Discard	Discard	Discard	Discard	Discard		Discard	Discard	Unknown	3	p
25.7969	26.3206	26.1765	25.7837	26.3219	26.2814	25.9776	26.1515	25.9301	26.082	26.3426	26.2855	25.9664	26.3144	26.1781	26.3789	25.968	26.3939	26.4424	25.991	25.9656	26.3188	26.0269	25.8398	26.578						sequence-specific DNA binding [GO:0043565];transcription factor activity, sequence-specific DNA binding [GO:0003700];transcription, DNA-templated [GO:0006351];intracellular [GO:0005622]	BCAL0011					DNA-binding;Reference proteome;Transcription;Transcription regulation;Complete proteome	Discard	Discard	Discard	Discard	Discard	Discard		Discard	Discard	Cytoplasmic	3	p
29.7186	29.7595	29.5749	29.5464	29.5266	29.5564	29.4373	29.4612	29.0207	29.2376	29.5559	29.419	29.427	29.1501	29.0505	29.5477	29.6846	29.9265	29.5467	29.3536	29.5932	29.3526	29.1763	29.0368	29.2737							BCAL0012					Reference proteome;Complete proteome	Discard	Discard	Discard	Discard	Discard	Discard		Discard	Discard	Cytoplasmic	3	p
22.6496	NaN	NaN	NaN	NaN	NaN	NaN	NaN	NaN	NaN	NaN	NaN	NaN	NaN	NaN	NaN	NaN	NaN	NaN	NaN	NaN	NaN	NaN	NaN	NaN						oxidoreductase activity, acting on CH-OH group of donors [GO:0016614];flavin adenine dinucleotide binding [GO:0050660]	BCAL0014					Reference proteome;Complete proteome	Discard	Discard	Discard	Discard	Discard	Discard		Discard	Discard	Cytoplasmic Membrane	3	p
23.8891	23.8167	23.6505	NaN	NaN	NaN	NaN	NaN	NaN	NaN	NaN	NaN	NaN	NaN	NaN	NaN	23.7372	NaN	NaN	NaN	NaN	NaN	NaN	NaN	NaN						ATPase activity [GO:0016887];ATP binding [GO:0005524]	BCAL0015					Complete proteome;Nucleotide-binding;Reference proteome;ATP-binding	Discard	Discard	Discard	Discard	Discard	Discard		Discard	Discard	Cytoplasmic Membrane	3	p
24.6821	25.2113	25.0617	24.8397	25.3144	24.023	23.9608	23.5418	NaN	NaN	23.5193	24.1352	24.1079	23.4959	NaN	24.1125	25.3312	23.9793	24.439	24.4009	24.4613	23.3499	24.7337	NaN	23.9461		+				ATPase activity [GO:0016887];ATP binding [GO:0005524]	BCAL0016					Complete proteome;Nucleotide-binding;Reference proteome;ATP-binding	Discard	Discard	Discard	Discard	Discard	Discard		Discard	Discard	Cytoplasmic	3	p
27.7083	28.1869	27.923	27.8449	28.084	26.9601	27.0892	27.0844	26.3319	27.0561	26.8029	27.277	27.2767	27.2838	26.4211	27.3918	28.356	27.9292	27.9713	27.642	27.396	26.1077	27.5005	26.3927	26.1282	+	+		+			BCAL0017		SIGNAL 1 25 {ECO:0000256|SAM:SignalP}.			Reference proteome;Signal;Complete proteome	Discard	Discard	Discard	Discard	Discard	Discard		Discard	Discard	Unknown	3	p
28.7024	28.8952	28.7449	28.7953	28.8605	27.726	27.7885	27.9559	27.962	27.81	28.0034	27.9187	27.9074	27.9699	27.8614	28.3024	28.6294	28.7202	28.7999	28.6574	27.7302	27.7609	27.8012	27.6982	28.0686	+	+		+	+		BCAL0020		SIGNAL 1 24 {ECO:0000256|SAM:SignalP}.			Reference proteome;Signal;Complete proteome	Discard	Discard	Discard	Discard	Discard	Discard		Discard	Discard	Unknown	3	p
23.8003	23.1923	23.5718	23.5875	23.6145	NaN	NaN	23.1241	23.025	NaN	NaN	23.2849	23.4008	NaN	NaN	23.78	23.1981	23.4611	23.2274	23.3968	NaN	NaN	NaN	NaN	NaN				+		ATP binding [GO:0005524];ATPase activity [GO:0016887];plasma membrane [GO:0005886];transporter activity [GO:0005215];integral component of membrane [GO:0016021]	BCAL0022					Cell membrane;Complete proteome;Membrane;Nucleotide-binding;Reference proteome;Transmembrane;Transmembrane helix;Transport;ATP-binding	Discard	Discard	Discard	Keep	Discard	Discard		Discard	Discard	Cytoplasmic Membrane	3	p
26.6875	26.9233	26.7745	26.2525	26.7416	26.073	26.358	26.1332	26.2539	26.3666	26.1917	26.383	26.5848	26.5988	25.6811	26.6362	26.7275	27.2148	26.2598	26.5127	26.2	26.6088	26.2167	26.534	26.666	+					ATPase activity [GO:0016887];ATP binding [GO:0005524]	BCAL0023					Complete proteome;Nucleotide-binding;Reference proteome;ATP-binding	Discard	Discard	Discard	Discard	Discard	Discard		Discard	Discard	Cytoplasmic	3	p
28.0627	28.0966	28.1521	28.2977	28.3524	28.3483	28.3235	28.3717	28.3934	28.3038	28.4302	28.2845	28.1184	28.4169	28.3798	28.2274	28.1963	28.5393	28.3168	28.4059	28.2437	28.2967	28.2457	28.4916	28.3668						flavin adenine dinucleotide binding [GO:0050660];oxidoreductase activity [GO:0016491];tRNA wobble uridine modification [GO:0002098];cytoplasm [GO:0005737]	mnmG gidA BceJ2315_00240 BCAL0024	SUBCELLULAR LOCATION: Cytoplasm {ECO:0000255|HAMAP-Rule:MF_00129}.				Cytoplasm;FAD;Flavoprotein;NAD;Reference proteome;tRNA processing;Complete proteome	Discard	Discard	Discard	Discard	Discard	Discard		Discard	Discard	Cytoplasmic	3	p
25.8094	25.7755	25.4407	25.6809	25.475	25.8339	25.6196	25.4739	25.4178	25.3923	25.9578	25.5321	25.4119	25.7463	25.3538	25.8324	25.8557	25.3011	25.3566	25.5732	25.3756	26.0779	25.3783	25.4029	25.7206						rRNA methyltransferase activity [GO:0008649];cytoplasm [GO:0005737]	rsmG BceJ2315_00250 BCAL0025	SUBCELLULAR LOCATION: Cytoplasm {ECO:0000255|HAMAP-Rule:MF_00074}.				Cytoplasm;Methyltransferase;Reference proteome;rRNA processing;S-adenosyl-L-methionine;Transferase;Complete proteome	Discard	Discard	Discard	Discard	Discard	Discard		Discard	Discard	Cytoplasmic	3	p
27.922	27.9816	27.9054	27.8091	28.0419	28.2328	28.1025	28.3221	27.9684	28.1429	28.2603	28.135	27.8597	27.9896	28.2561	27.9867	27.9271	28.3649	28.2415	27.9609	28.1888	28.269	27.8976	28.0938	28.2973							BCAL0026					Reference proteome;Complete proteome	Discard	Discard	Discard	Discard	Discard	Discard		Discard	Discard	Cytoplasmic	3	p
29.6743	29.9473	29.8138	29.6969	29.7665	29.9068	29.8508	29.8469	29.6384	29.6271	29.687	29.8185	29.6809	29.7165	29.7157	30.0128	29.918	29.8703	29.7672	29.8301	29.7768	29.8453	29.8503	29.6167	29.8915						DNA binding [GO:0003677]	BCAL0027					Reference proteome;Complete proteome	Discard	Discard	Discard	Discard	Discard	Discard		Discard	Discard	Cytoplasmic	3	p
NaN	24.793	24.0019	24.3858	24.2565	23.8988	NaN	24.2134	NaN	24.1944	23.8521	NaN	24.0453	NaN	NaN	24.3767	23.7367	24.305	24.4433	23.9601	NaN	24.0993	23.994	NaN	24.3222						integral component of membrane [GO:0016021]	BCAL0029					Membrane;Reference proteome;Transmembrane;Transmembrane helix;Complete proteome	Discard	Discard	Discard	Discard	Discard	Discard		Discard	Discard	Cytoplasmic Membrane	3	p
25.2116	26.2871	25.9729	24.5691	NaN	25.4636	25.6177	24.9028	25.6201	25.2418	25.5379	24.3295	25.3417	24.4552	25.1332	26.3106	25.7214	NaN	25.9116	24.1015	25.0225	26.1864	25.631	24.6776	26.6116						ATP synthesis coupled proton transport [GO:0015986];plasma membrane [GO:0005886];proton-transporting ATP synthase activity, rotational mechanism [GO:0046933];proton-transporting ATP synthase complex, coupling factor F(o) [GO:0045263];integral component of membrane [GO:0016021]	atpB BCAL0030	Multi-pass membrane protein {ECO:0000256|HAMAP-Rule:MF_01393}.;Multi-pass membrane protein {ECO:0000256|RuleBase:RU000483}.;SUBCELLULAR LOCATION: Cell membrane {ECO:0000256|RuleBase:RU000483};SUBCELLULAR LOCATION: Cell inner membrane {ECO:0000256|HAMAP-Rule:MF_01393}				Cell inner membrane;Cell membrane;CF(0);Complete proteome;Hydrogen ion transport;Hydrolase;Ion transport;Membrane;Reference proteome;Transmembrane;Transmembrane helix;Transport;ATP synthesis	Discard	Discard	Discard	Discard	Discard	Discard		Discard	Discard	Cytoplasmic Membrane	3	p
NaN	NaN	NaN	NaN	NaN	NaN	NaN	NaN	NaN	NaN	NaN	NaN	NaN	NaN	NaN	NaN	NaN	27.1647	NaN	26.663	NaN	NaN	NaN	NaN	NaN						ATP hydrolysis coupled proton transport [GO:0015991];ATP synthesis coupled proton transport [GO:0015986];lipid binding [GO:0008289];plasma membrane [GO:0005886];proton-transporting ATP synthase activity, rotational mechanism [GO:0046933];proton-transporting ATP synthase complex, coupling factor F(o) [GO:0045263];integral component of membrane [GO:0016021]	atpE BCAL0031	Multi-pass membrane protein {ECO:0000256|HAMAP-Rule:MF_01396}.;SUBCELLULAR LOCATION: Cell inner membrane {ECO:0000256|HAMAP-Rule:MF_01396}				Cell inner membrane;Cell membrane;CF(0);Complete proteome;Hydrogen ion transport;Hydrolase;Ion transport;Lipid-binding;Membrane;Reference proteome;Transmembrane;Transmembrane helix;Transport;ATP synthesis	Discard	Discard	Discard	Discard	Discard	Discard		Discard	Discard	Cytoplasmic Membrane	3	p
31.4888	31.3196	31.7001	31.9249	31.7635	31.4442	31.297	31.499	32.0387	31.7877	31.2401	31.5092	31.8075	31.7812	31.6865	31.5201	31.7931	31.8335	31.6337	31.6969	31.6597	31.4807	31.7838	31.903	31.3362						ATP synthesis coupled proton transport [GO:0015986];hydrogen ion transmembrane transporter activity [GO:0015078];plasma membrane [GO:0005886];proton-transporting ATP synthase complex, coupling factor F(o) [GO:0045263];integral component of membrane [GO:0016021]	atpF BceJ2315_00320 BCAL0032	Single-pass membrane protein {ECO:0000255|HAMAP-Rule:MF_01398}.;SUBCELLULAR LOCATION: Cell inner membrane {ECO:0000255|HAMAP-Rule:MF_01398}				Cell inner membrane;Cell membrane;CF(0);Complete proteome;Hydrogen ion transport;Ion transport;Membrane;Reference proteome;Transmembrane;Transmembrane helix;Transport;ATP synthesis	Discard	Discard	Discard	Discard	Discard	Discard		Discard	Discard	Cytoplasmic Membrane	3	p
31.9677	32.3145	32.1494	31.9761	32.0172	32.1197	32.1919	32.3693	32.0788	32.1059	32.3225	32.2538	32.0875	32.1905	32.3393	32.2127	32.1052	32.1563	32.1299	31.9438	32.2831	32.4273	32.1814	32.308	32.3925						ATP synthesis coupled proton transport [GO:0015986];proton-transporting ATP synthase activity, rotational mechanism [GO:0046933];proton-transporting ATP synthase complex, catalytic core F(1) [GO:0045261];plasma membrane [GO:0005886]	atpH BceJ2315_00330 BCAL0033	Peripheral membrane protein {ECO:0000255|HAMAP-Rule:MF_01416}.;SUBCELLULAR LOCATION: Cell inner membrane {ECO:0000255|HAMAP-Rule:MF_01416}				Cell inner membrane;Cell membrane;CF(1);Complete proteome;Hydrogen ion transport;Ion transport;Membrane;Reference proteome;Transport;ATP synthesis	Discard	Discard	Discard	Discard	Discard	Discard		Discard	Discard	Cytoplasmic	3	p
33.9718	33.8835	33.8745	34.0281	33.8958	33.9282	34.0078	34.0262	34.0722	34.016	34.0049	33.9918	34.0121	33.9855	33.9705	33.9484	33.9893	34.0376	33.7841	33.8031	34.0584	34.1291	33.977	34.2411	33.9303						ATP binding [GO:0005524];ATP synthesis coupled proton transport [GO:0015986];proton-transporting ATP synthase activity, rotational mechanism [GO:0046933];proton-transporting ATP synthase complex, catalytic core F(1) [GO:0045261];plasma membrane [GO:0005886]	atpA BceJ2315_00340 BCAL0034	Peripheral membrane protein {ECO:0000255|HAMAP-Rule:MF_01346}.;SUBCELLULAR LOCATION: Cell inner membrane {ECO:0000255|HAMAP-Rule:MF_01346}				ATP-binding;Cell inner membrane;Cell membrane;CF(1);Complete proteome;Hydrogen ion transport;Hydrolase;Ion transport;Membrane;Nucleotide-binding;Reference proteome;Transport;ATP synthesis	Discard	Discard	Discard	Discard	Discard	Discard		Discard	Discard	Cytoplasmic	3	p
30.3695	30.6702	30.3863	30.537	30.4005	30.4742	30.5339	30.5762	30.7757	30.5917	30.5665	30.5864	30.4784	30.5806	30.5119	30.4221	30.6564	30.2393	30.5193	30.4388	30.5453	30.6625	30.5906	30.6284	30.8134						ATP synthesis coupled proton transport [GO:0015986];proton-transporting ATP synthase activity, rotational mechanism [GO:0046933];proton-transporting ATP synthase complex, catalytic core F(1) [GO:0045261];plasma membrane [GO:0005886]	atpG BceJ2315_00350 BCAL0035	Peripheral membrane protein {ECO:0000255|HAMAP-Rule:MF_00815}.;SUBCELLULAR LOCATION: Cell inner membrane {ECO:0000255|HAMAP-Rule:MF_00815}				Cell inner membrane;Cell membrane;CF(1);Complete proteome;Hydrogen ion transport;Ion transport;Membrane;Reference proteome;Transport;ATP synthesis	Discard	Discard	Discard	Discard	Discard	Discard		Discard	Discard	Cytoplasmic	3	p
33.9747	34.0068	33.9994	34.1229	34.0145	34.0706	33.99	34.06	34.2371	34.1839	34.0613	34.0907	34.0805	34.1202	34.2661	34.0461	34.0658	34.0411	34.0819	34.0281	34.0698	34.2287	34.0977	34.3646	34.088						ATP binding [GO:0005524];ATP synthesis coupled proton transport [GO:0015986];proton-transporting ATP synthase activity, rotational mechanism [GO:0046933];proton-transporting ATP synthase complex, catalytic core F(1) [GO:0045261];plasma membrane [GO:0005886]	atpD BceJ2315_00360 BCAL0036	Peripheral membrane protein {ECO:0000255|HAMAP-Rule:MF_01347}.;SUBCELLULAR LOCATION: Cell inner membrane {ECO:0000255|HAMAP-Rule:MF_01347}				ATP-binding;Cell inner membrane;Cell membrane;CF(1);Complete proteome;Hydrogen ion transport;Hydrolase;Ion transport;Membrane;Nucleotide-binding;Reference proteome;Transport;ATP synthesis	Discard	Discard	Discard	Discard	Discard	Discard		Discard	Discard	Cytoplasmic	3	p
30.3548	30.4647	30.4903	30.3595	30.2845	30.3944	30.4985	30.2973	30.3556	30.6632	30.5699	30.4677	30.5752	29.9725	30.5025	30.5278	30.4707	30.0517	30.3323	30.2827	30.2755	30.4904	30.4935	30.3948	30.8901						ATP synthesis coupled proton transport [GO:0015986];proton-transporting ATP synthase activity, rotational mechanism [GO:0046933];proton-transporting ATP synthase complex, catalytic core F(1) [GO:0045261];plasma membrane [GO:0005886]	atpC BceJ2315_00370 BCAL0037	Peripheral membrane protein {ECO:0000255|HAMAP-Rule:MF_00530}.;SUBCELLULAR LOCATION: Cell inner membrane {ECO:0000255|HAMAP-Rule:MF_00530}				Cell inner membrane;Cell membrane;CF(1);Complete proteome;Hydrogen ion transport;Ion transport;Membrane;Reference proteome;Transport;ATP synthesis	Discard	Discard	Discard	Discard	Discard	Discard		Discard	Discard	Cytoplasmic	3	p
29.2639	29.3274	29.2125	29.1454	29.3263	29.1805	29.257	28.9839	28.5937	28.9845	29.1836	29.2095	29.0864	29.1774	28.767	29.0605	29.3833	29.038	29.2426	29.1477	29.2743	28.8694	29.1654	28.9198	28.9903						metabolic process [GO:0008152];ligase activity [GO:0016874]	BCAL0038					Ligase;Reference proteome;Complete proteome	Discard	Discard	Discard	Discard	Discard	Discard		Discard	Discard	Cytoplasmic	3	p
29.11	29.2656	29.1308	29.0549	29.0947	28.6971	28.7286	28.5599	28.542	28.892	28.9134	28.7808	28.8692	29.0015	28.8227	28.9649	29.2752	29.3577	29.2343	29.1282	28.6872	28.5091	28.6599	28.59	28.7885	+	+		+		transporter activity [GO:0005215];prephenate dehydratase activity [GO:0004664]	pheC BCAL0039		SIGNAL 1 23 {ECO:0000256|SAM:SignalP}.			Lyase;Reference proteome;Signal;Complete proteome	Discard	Discard	Discard	Discard	Discard	Discard		Discard	Discard	Periplasmic	3	p
29.6107	29.5462	29.5098	29.5928	29.6182	29.7041	29.5565	29.6603	29.5635	29.4796	29.6194	29.695	29.5523	29.4749	29.8035	29.6702	29.3457	29.7274	29.7948	29.5318	29.5467	29.6834	29.6488	29.6559	29.7849						protoporphyrinogen IX biosynthetic process [GO:0006782];uroporphyrinogen decarboxylase activity [GO:0004853];cytoplasm [GO:0005737]	hemE BceJ2315_00400 BCAL0040	SUBCELLULAR LOCATION: Cytoplasm {ECO:0000255|HAMAP-Rule:MF_00218}.				Cytoplasm;Decarboxylase;Lyase;Porphyrin biosynthesis;Reference proteome;Complete proteome	Discard	Discard	Discard	Discard	Discard	Discard		Discard	Discard	Cytoplasmic	3	p
27.3624	27.5348	27.228	NaN	27.3037	27.2467	27.4544	27.4323	NaN	27.2728	27.5737	27.139	27.2947	27.4937	27.4731	27.6318	27.2884	NaN	27.2262	NaN	27.3034	27.3659	27.162	27.2208	27.6002						ATP binding [GO:0005524];ATP-dependent DNA helicase activity [GO:0004003];DNA binding [GO:0003677];DNA replication, synthesis of RNA primer [GO:0006269];DNA unwinding involved in DNA replication [GO:0006268];zinc ion binding [GO:0008270];primosome complex [GO:1990077]	priA BCAL0041					Complete proteome;DNA replication;DNA-binding;Helicase;Hydrolase;Metal-binding;Nucleotide-binding;Primosome;Reference proteome;Zinc;Zinc-finger;ATP-binding	Discard	Discard	Discard	Discard	Discard	Discard		Discard	Discard	Unknown	3	p
29.7578	29.962	29.8291	29.8843	29.9519	30.0166	29.9276	30.1168	30.1067	30.0284	30.0212	29.9628	29.7495	29.9901	30.175	30.0016	29.8371	30.1595	30.0117	29.8476	29.9017	30.217	30.0992	30.1344	30.2559				+		DNA binding [GO:0003677];proline biosynthetic process [GO:0006561];proline catabolic process to glutamate [GO:0010133];proline dehydrogenase activity [GO:0004657];transcription factor activity, sequence-specific DNA binding [GO:0003700];transcription, DNA-templated [GO:0006351];1-pyrroline-5-carboxylate dehydrogenase activity [GO:0003842]	putA BCAL0042					DNA-binding;FAD;Flavoprotein;NAD;Oxidoreductase;Proline metabolism;Reference proteome;Repressor;Transcription;Transcription regulation;Complete proteome	Discard	Discard	Discard	Discard	Discard	Discard		Discard	Discard	Cytoplasmic	3	p
31.3168	30.9342	31.1754	31.8196	31.3648	31.692	31.5963	31.9071	32.1863	32.0192	31.8756	31.8825	31.7885	32.0633	32.1784	31.8167	29.1697	32.0225	32.0034	31.7877	31.5092	31.8719	31.6642	32.1455	32.1737		+				amino acid transport [GO:0006865]	BCAL0043		SIGNAL 1 25 {ECO:0000256|SAM:SignalP}.			Reference proteome;Signal;Complete proteome	Discard	Discard	Discard	Discard	Discard	Discard		Discard	Discard	Periplasmic	3	p
27.091	27.807	27.3344	27.2806	27.443	27.6574	27.6629	27.4755	26.8623	27.291	27.1459	27.4767	27.3346	27.0707	26.9544	27.1862	27.8052	27.4079	27.5849	27.5128	27.2752	27.0188	27.4709	26.7929	27.0687						flavin adenine dinucleotide binding [GO:0050660];acyl-CoA dehydrogenase activity [GO:0003995]	BCAL0047					FAD;Flavoprotein;Oxidoreductase;Reference proteome;Complete proteome	Discard	Discard	Discard	Discard	Discard	Discard		Discard	Discard	Cytoplasmic	3	p
31.1207	31.0794	31.2431	31.1506	31.2131	30.5475	30.4879	30.6625	30.4944	30.9897	30.9945	30.9319	30.9985	30.9786	30.8489	31.0352	31.1115	30.8221	31.0826	30.9418	30.6708	30.7628	30.6112	30.9823	30.804	+	+		+		biosynthetic process [GO:0009058];transaminase activity [GO:0008483];pyridoxal phosphate binding [GO:0030170]	BCAL0049					Complete proteome;Reference proteome;Transferase;Aminotransferase	Discard	Discard	Discard	Discard	Discard	Discard		Discard	Discard	Cytoplasmic	3	p
30.9726	30.903	30.9096	31.027	31.0852	30.8054	30.5631	30.7306	30.8163	30.9166	31.2511	31.0899	30.9242	31.2583	31.1309	31.1579	30.0196	31.0176	31.063	30.8664	30.5926	30.8208	30.6203	31	31.0305						transporter activity [GO:0005215]	BCAL0051		SIGNAL 1 24 {ECO:0000256|SAM:SignalP}.			Reference proteome;Signal;Complete proteome	Discard	Discard	Discard	Discard	Discard	Discard		Discard	Discard	Periplasmic	3	p
26.4416	26.7067	26.7732	26.8457	26.8477	26.2401	26.2949	26.3904	26.3894	26.6193	26.6262	26.6818	26.5099	27.0274	26.6203	26.652	26.6664	26.6108	26.7256	26.5133	26.256	26.1524	26.3168	26.766	26.6927						oxidoreductase activity, acting on CH-OH group of donors [GO:0016614];flavin adenine dinucleotide binding [GO:0050660]	BCAL0052					Reference proteome;Complete proteome	Discard	Discard	Discard	Discard	Discard	Discard		Discard	Discard	Unknown (This protein may have multiple localization sites)	3	p
25.1445	25.2292	25.2029	25.4209	NaN	24.9617	25.2677	25.0135	25.4183	25.199	25.0974	25.4935	25.2452	NaN	NaN	25.2134	25.2965	25.4028	NaN	NaN	25.2414	24.4978	25.5718	25.5465	25.3105						protein oligomerization [GO:0051259]	BCAL0053					Complete proteome;Reference proteome;Coiled coil	Discard	Discard	Discard	Discard	Discard	Discard		Discard	Discard	Unknown	3	p
24.7822	24.832	24.8104	24.7466	24.9057	24.9059	25.0682	25.2369	25.3525	25.0251	24.9294	25.1544	25.2126	25.34	25.1239	25.1221	24.2243	25.0795	25.0891	24.9928	24.7537	25.3966	25.0905	25.4067	25.7575	+	+				metal ion binding [GO:0046872];positive regulation of transcription, DNA-templated [GO:0045893];transcription factor activity, sequence-specific DNA binding [GO:0003700];DNA binding [GO:0003677]	BCAL0054					Reference proteome;Complete proteome	Discard	Discard	Discard	Discard	Discard	Discard		Discard	Discard	Cytoplasmic	3	p
27.1876	27.5477	27.1598	27.3888	27.4913	27.1853	27.0853	27.3887	27.232	26.8994	27.257	27.279	27.1342	26.9943	26.9858	27.2192	27.8969	27.4603	27.5234	27.3661	27.0271	27.0637	27.3167	26.7301	27.3679						cation-transporting ATPase activity [GO:0019829];metal ion binding [GO:0046872];metal ion transport [GO:0030001];nucleotide binding [GO:0000166];plasma membrane [GO:0005886];integral component of membrane [GO:0016021]	BCAL0055	SUBCELLULAR LOCATION: Cell membrane {ECO:0000256|RuleBase:RU362081}.				Hydrolase;Membrane;Reference proteome;Transmembrane;Transmembrane helix;Complete proteome	Discard	Discard	Discard	Discard	Discard	Discard		Discard	Discard	Cytoplasmic Membrane	3	p
27.7615	27.9063	27.4369	27.523	27.5833	27.4423	27.3921	27.3608	27.3235	27.0592	27.46	27.4798	27.4304	27.6123	27.3466	27.5344	27.7284	27.7131	27.8693	27.5719	27.6975	27.2982	27.4229	27.3014	27.3166						transcription factor activity, sequence-specific DNA binding [GO:0003700];transcription, DNA-templated [GO:0006351];sequence-specific DNA binding [GO:0043565]	BCAL0056					DNA-binding;Reference proteome;Transcription;Transcription regulation;Complete proteome	Discard	Discard	Discard	Discard	Discard	Discard		Discard	Discard	Cytoplasmic	3	p
24.7151	24.8678	NaN	24.5323	24.69	NaN	NaN	NaN	NaN	NaN	NaN	NaN	NaN	NaN	NaN	NaN	NaN	23.2823	NaN	24.7504	NaN	NaN	NaN	NaN	NaN	+	+		+		integral component of membrane [GO:0016021]	BCAL0057					Membrane;Reference proteome;Transmembrane;Transmembrane helix;Complete proteome	Discard	Keep	Discard	Keep	Discard	Keep		Keep	Discard	Cytoplasmic Membrane	3	p
24.7152	24.868	24.6934	24.7437	24.7525	25.2681	25.2824	25.3076	25.0261	24.7084	24.8875	25.242	24.6113	24.9799	24.7767	25.0241	24.7792	25.4431	25.297	24.8685	25.1891	25.255	25.0721	25.2911	25.4886				+		cellular amino acid metabolic process [GO:0006520];ethanolamine ammonia-lyase activity [GO:0008851]	eutB BCAL0059					Lyase;Reference proteome;Complete proteome	Discard	Discard	Discard	Discard	Discard	Discard		Discard	Discard	Cytoplasmic	3	p
NaN	NaN	NaN	NaN	NaN	NaN	NaN	NaN	NaN	NaN	23.1651	23.7505	NaN	NaN	NaN	23.3814	NaN	NaN	NaN	NaN	23.6291	23.5049	23.5057	NaN	NaN						cellular amino acid metabolic process [GO:0006520];ethanolamine ammonia-lyase activity [GO:0008851];ethanolamine catabolic process [GO:0046336];cobalamin binding [GO:0031419]	eutC BCAL0060					Cobalt;Complete proteome;Lyase;Reference proteome;Cobalamin	Discard	Discard	Discard	Discard	Discard	Discard		Discard	Discard	Cytoplasmic	3	p
25.9167	NaN	NaN	NaN	NaN	NaN	NaN	NaN	NaN	NaN	NaN	NaN	NaN	NaN	NaN	NaN	NaN	NaN	NaN	NaN	NaN	NaN	NaN	NaN	NaN						transcription factor activity, sequence-specific DNA binding [GO:0003700];transcription, DNA-templated [GO:0006351];DNA binding [GO:0003677]	BCAL0061					DNA-binding;Reference proteome;Transcription;Transcription regulation;Complete proteome	Discard	Discard	Discard	Discard	Discard	Discard		Discard	Discard	Cytoplasmic	3	p
NaN	NaN	NaN	NaN	NaN	NaN	NaN	22.0765	NaN	NaN	NaN	NaN	NaN	NaN	NaN	NaN	NaN	NaN	NaN	NaN	NaN	NaN	NaN	NaN	NaN						cofactor binding [GO:0048037]	BCAL0063					Reference proteome;Complete proteome	Discard	Discard	Discard	Discard	Discard	Discard		Discard	Discard	Unknown	3	p
31.9938	32.3348	32.2598	31.9333	32.2969	32.397	32.8989	32.6891	31.9822	32.2755	32.4455	32.7035	32.6718	32.3925	32.2017	32.3745	32.9483	33.0019	32.5731	32.2296	33.1345	32.4057	32.7553	32.4585	32.5051						aldehyde dehydrogenase (NAD) activity [GO:0004029]	acoD BCAL0064					Oxidoreductase;Reference proteome;Complete proteome	Discard	Discard	Discard	Discard	Discard	Discard		Discard	Discard	Cytoplasmic	3	p
24.0948	24.7695	23.9487	23.6464	24.5249	24.3372	24.1323	23.8574	23.7197	24.1561	24.0007	24.0212	23.6641	24.0889	24.0268	24.0659	24.0567	22.4231	24.2184	23.9166	23.8105	23.7716	23.5039	23.9029	24.0254							BCAL0067					Reference proteome;Complete proteome	Discard	Discard	Discard	Discard	Discard	Discard		Discard	Discard	Unknown	3	p
29.4204	29.5513	29.3377	29.2136	29.4704	29.1123	29.1503	29.1406	28.8345	29.1567	29.1022	29.1701	29.075	29.1264	28.8302	29.1197	29.3255	29.4837	29.5056	29.3005	29.128	28.929	29.0917	28.782	29.1477	+	+		+		magnesium ion binding [GO:0000287];thiamine pyrophosphate binding [GO:0030976];acetolactate synthase activity [GO:0003984]	ilvG BCAL0068					Reference proteome;Thiamine pyrophosphate;Transferase;Complete proteome	Discard	Discard	Discard	Discard	Discard	Discard		Discard	Discard	Cytoplasmic	3	p
27.9167	28.0897	28.0417	28.1498	28.1238	28.1297	28.015	28.2589	28.0833	28.0289	28.1898	28.2482	27.8953	28.0708	28.2392	27.9243	28.0299	28.2553	28.3476	28.0705	28.1661	28.1596	28.0624	28.0057	28.3415						gluconeogenesis [GO:0006094];L-serine ammonia-lyase activity [GO:0003941];4 iron, 4 sulfur cluster binding [GO:0051539]	sdaA BCAL0071					Lyase;Reference proteome;Complete proteome	Discard	Discard	Discard	Discard	Discard	Discard		Discard	Discard	Cytoplasmic	3	p
27.6394	27.8542	27.6379	27.7509	27.6424	27.7593	27.6897	27.4037	27.4176	27.4727	27.7641	27.6724	27.3122	27.6106	27.5518	27.8226	27.7572	27.887	27.6842	27.875	27.3857	27.5194	27.2906	27.5701	27.3533				+		lyase activity [GO:0016829];periplasmic space [GO:0042597]	BCAL0072					Reference proteome;Complete proteome	Discard	Discard	Discard	Discard	Discard	Discard		Discard	Discard	Periplasmic	3	p
30.0461	30.0354	29.9195	29.9883	30.0572	30.2554	30.0696	30.3024	30.3536	30.2094	30.4552	30.3172	30.0579	30.1914	30.4629	30.2535	29.7571	30.3692	30.3855	30.1825	30.1111	30.3896	30.13	30.3243	30.5131	+	+		+		glycine catabolic process [GO:0006546];glycine dehydrogenase (decarboxylating) activity [GO:0004375]	gcvP BceJ2315_00730 BCAL0073					Oxidoreductase;Pyridoxal phosphate;Reference proteome;Complete proteome	Discard	Discard	Discard	Discard	Discard	Discard		Discard	Discard	Cytoplasmic	3	p
29.0503	29.2455	28.9876	29.0702	29.2375	29.3178	29.123	29.5906	29.0773	28.9317	29.3382	29.0728	28.8053	29.4175	29.8995	29.3416	28.687	29.6623	29.9278	28.889	29.2767	29.2814	29.193	29.2789	29.2054						glycine decarboxylation via glycine cleavage system [GO:0019464];glycine cleavage complex [GO:0005960]	gcvH BceJ2315_00740 BCAL0074					Lipoyl;Reference proteome;Complete proteome	Discard	Discard	Discard	Discard	Discard	Discard		Discard	Discard	Unknown	3	p
29.2273	29.5148	29.2902	29.3685	29.3372	29.3019	29.4049	29.5766	29.5281	29.1195	29.5323	29.3798	29.2575	29.4229	29.8182	29.5156	29.3741	29.605	29.8784	29.3227	29.2342	29.5973	29.2981	29.4656	29.622						glycine catabolic process [GO:0006546];transaminase activity [GO:0008483];aminomethyltransferase activity [GO:0004047]	gcvT BceJ2315_00750 BCAL0075					Complete proteome;Reference proteome;Transferase;Aminotransferase	Discard	Discard	Discard	Discard	Discard	Discard		Discard	Discard	Cytoplasmic	3	p
26.719	27.086	27.1973	27.658	27.221	27.8207	27.6979	27.9097	27.9172	27.8061	27.4905	27.7504	27.6357	27.6239	27.7535	26.9844	27.1278	27.6338	27.3709	27.4319	27.954	27.9157	27.7962	27.5874	27.3308	+						BCAL0076		SIGNAL 1 21 {ECO:0000256|SAM:SignalP}.			Lipoprotein;Reference proteome;Signal;Complete proteome	Discard	Discard	Discard	Discard	Discard	Discard		Discard	Discard	Unknown	3	p
29.6321	29.6535	29.5438	29.5683	29.7509	29.5122	29.4902	29.6659	29.6198	29.5783	29.6015	29.6485	29.6068	29.5742	29.6792	29.7659	29.5664	29.634	29.8228	29.6241	29.5677	29.7299	29.6202	29.5839	29.6467						oxidoreductase activity [GO:0016491]	BCAL0077					Reference proteome;Complete proteome	Discard	Discard	Discard	Discard	Discard	Discard		Discard	Discard	Cytoplasmic	3	p
25.432	25.0397	25.1911	25.2301	25.3044	25.7503	25.8149	26.0936	25.9619	25.9481	26.1292	25.7741	25.5907	25.8896	26.4431	25.7222	25.2496	25.9133	25.7413	25.8258	25.5252	26.3622	25.7461	26.4096	26.6054	+	+		+		ATP binding [GO:0005524];ATP-dependent DNA helicase activity [GO:0004003];DNA unwinding involved in DNA replication [GO:0006268];single-stranded DNA binding [GO:0003697];3'-5' exonuclease activity [GO:0008408]	rep BCAL0079					Complete proteome;DNA replication;DNA-binding;Helicase;Hydrolase;Nucleotide-binding;Reference proteome;ATP-binding	Discard	Discard	Discard	Discard	Discard	Discard		Discard	Discard	Cytoplasmic	3	p
29.0433	29.2855	29.0503	29.2833	29.2003	28.7915	28.6087	28.4167	28.1651	28.4713	28.4755	28.6345	28.5582	28.6574	28.2459	28.1473	29.1421	28.752	28.5334	28.6652	28.8515	28.1003	28.718	28.2178	27.9471	+	+		+		electron carrier activity [GO:0009055];heme binding [GO:0020037];iron ion binding [GO:0005506];integral component of membrane [GO:0016021]	BCAL0080					Heme;Iron;Membrane;Metal-binding;Reference proteome;Transmembrane;Transmembrane helix;Complete proteome	Discard	Discard	Discard	Discard	Discard	Discard		Discard	Discard	Periplasmic	3	p
25.1142	25.2909	25.2864	25.612	24.8439	25.345	25.2608	25.4715	24.9769	24.9368	25.4039	24.9891	24.9576	24.9906	25.1533	25.2655	24.951	25.2143	25.0812	25.0466	25.053	25.2681	25.0132	24.7892	25.1664						sequence-specific DNA binding [GO:0043565]	BCAL0086					Reference proteome;Complete proteome	Discard	Discard	Discard	Discard	Discard	Discard		Discard	Discard	Unknown	3	p
NaN	NaN	NaN	NaN	NaN	NaN	23.0248	NaN	NaN	NaN	NaN	NaN	NaN	NaN	NaN	NaN	NaN	NaN	NaN	NaN	NaN	NaN	NaN	NaN	NaN							BCAL0094					Reference proteome;Complete proteome	Discard	Discard	Discard	Discard	Discard	Discard		Discard	Discard	Unknown	3	p
26.6466	26.253	26.5408	26.1597	26.5249	23.7756	24.6745	23.4574	24.9466	23.5112	25.114	24.6314	25.063	NaN	25.1191	25.875	24.8438	25.171	25.6858	25.4885	NaN	24.6754	NaN	23.316	25.391	+					transaminase activity [GO:0008483]	BCAL0110					Complete proteome;Pyridoxal phosphate;Reference proteome;Transferase;Aminotransferase	Discard	Discard	Discard	Discard	Discard	Keep		Discard	Discard	Cytoplasmic	3	p
24.9935	24.3786	24.5687	24.5456	24.7147	23.7001	23.9261	24.9595	NaN	NaN	23.9668	23.8509	24.094	24.4464	24.2339	25.1999	NaN	23.9608	NaN	24.2248	NaN	23.7123	NaN	NaN	NaN		+		+			BCAL0111					Reference proteome;TPR repeat;Complete proteome	Discard	Discard	Discard	Keep	Discard	Discard		Discard	Discard	Cytoplasmic	3	p
30.0204	29.3067	29.319	29.6533	29.1913	25.4347	25.1502	25.4368	25.2626	25.2403	25.6569	25.9603	25.6545	26.097	25.2655	28.7452	28.2943	29.4189	28.6375	28.6618	23.7195	23.6853	24.033	NaN	25.0171	+	+		+	+	bacterial-type flagellum-dependent cell motility [GO:0071973];extracellular region [GO:0005576];structural molecule activity [GO:0005198];bacterial-type flagellum filament [GO:0009420]	fliC BCAL0114	SUBCELLULAR LOCATION: Secreted {ECO:0000256|RuleBase:RU362073}. Bacterial flagellum {ECO:0000256|RuleBase:RU362073}.				Cell projection;Cilium;Complete proteome;Flagellum;Reference proteome;Secreted;Bacterial flagellum	Discard	Keep	Discard	Keep	Discard	Keep		Keep	Discard	Extracellular	3	p
29.6804	29.398	29.3744	29.9414	29.625	30.1713	29.941	30.158	30.5253	30.306	30.2023	30.207	30.1074	30.2521	30.7032	29.8286	28.7235	29.8978	29.9235	29.6694	30.0474	30.617	30.0634	30.7109	30.1724	+	+		+		structural constituent of ribosome [GO:0003735];translation [GO:0006412];ribosome [GO:0005840]	rpsU rpsU1 BCAL0115					Reference proteome;Ribonucleoprotein;Ribosomal protein;Complete proteome	Discard	Discard	Discard	Discard	Discard	Discard		Discard	Discard	Cytoplasmic	3	p
NaN	NaN	NaN	NaN	NaN	NaN	NaN	23.4995	NaN	NaN	NaN	NaN	NaN	NaN	NaN	NaN	NaN	24.2921	24.4879	NaN	NaN	NaN	NaN	NaN	NaN						iron ion binding [GO:0005506];receptor activity [GO:0004872];siderophore transport [GO:0015891];cell outer membrane [GO:0009279]	BCAL0116	SUBCELLULAR LOCATION: Cell outer membrane {ECO:0000256|RuleBase:RU003357, ECO:0000256|SAAS:SAAS00558041}.	SIGNAL 1 29 {ECO:0000256|SAM:SignalP}.			Complete proteome;Membrane;Receptor;Reference proteome;Signal;TonB box;Cell outer membrane	Discard	Discard	Discard	Discard	Discard	Discard		Discard	Discard	Outer Membrane	3	p
NaN	NaN	NaN	NaN	NaN	NaN	NaN	NaN	NaN	NaN	NaN	NaN	NaN	NaN	NaN	NaN	NaN	NaN	NaN	23.6419	NaN	NaN	NaN	NaN	NaN						integral component of membrane [GO:0016021]	BCAL0117					Membrane;Reference proteome;Transmembrane;Transmembrane helix;Complete proteome	Discard	Discard	Discard	Discard	Discard	Discard		Discard	Discard	Cytoplasmic Membrane	3	p
24.0185	25.5057	24.2945	24.7762	24.2202	23.6819	NaN	23.9915	23.9103	24.1932	23.3464	23.2557	24.7456	23.4918	NaN	23.7907	24.1068	24.3113	25.7003	NaN	24.0519	NaN	24.0346	NaN	NaN						base-excision repair [GO:0006284];DNA-3-methyladenine glycosylase activity [GO:0008725]	tag BCAL0118					Glycosidase;Hydrolase;Reference proteome;Complete proteome	Discard	Discard	Discard	Discard	Discard	Discard		Discard	Discard	Unknown	3	p
25.0819	25.2245	25.2592	25.4849	25.1987	25.4925	25.4574	25.4303	25.3138	25.1907	25.49	25.2259	25.1063	25.4034	25.5577	25.666	25.1872	25.3709	25.539	25.5054	25.216	25.5149	25.1051	25.3538	25.315							BCAL0119					Reference proteome;Complete proteome	Discard	Discard	Discard	Discard	Discard	Discard		Discard	Discard	Unknown	3	p
26.1045	25.8419	26.1331	26.4396	26.3746	26.5826	26.7934	26.954	26.7762	26.5438	26.5625	26.6576	26.6738	26.6851	27.0473	26.6058	25.8546	26.6342	26.6773	26.4575	26.4505	26.6017	26.4667	26.924	27.1357	+	+				hydrolase activity [GO:0016787]	BCAL0120					Hydrolase;Reference proteome;Complete proteome	Discard	Discard	Discard	Discard	Discard	Discard		Discard	Discard	Cytoplasmic	3	p
26.3632	26.5456	26.3543	26.2184	26.2671	25.7713	26.2879	26.3559	25.2787	25.8952	25.7112	25.7921	25.5677	25.7568	25.4919	25.6246	26.3266	26.444	26.2827	26.1047	26.2009	25.6868	26.2816	25.568	25.9223		+				DNA binding [GO:0003677];regulation of transcription, DNA-templated [GO:0006355];intracellular [GO:0005622]	BCAL0122					Reference proteome;Complete proteome	Discard	Discard	Discard	Discard	Discard	Discard		Discard	Discard	Unknown	3	p
25.8857	25.659	26.4837	26.7082	26.6269	27.4904	27.4293	26.671	26.7593	27.2148	26.7588	26.1418	26.8702	26.2655	27.2263	26.858	NaN	25.8139	26.6413	26.4858	27.8273	27.4746	27.2037	27.4901	27.3574				+		transferase activity [GO:0016740]	BCAL0123					Reference proteome;Transferase;Complete proteome	Discard	Discard	Discard	Discard	Discard	Discard		Discard	Discard	Cytoplasmic	3	p
NaN	NaN	NaN	NaN	NaN	NaN	NaN	NaN	22.2044	NaN	NaN	NaN	NaN	NaN	NaN	NaN	NaN	NaN	NaN	NaN	NaN	NaN	NaN	NaN	NaN						bacterial-type flagellum assembly [GO:0044780];DNA binding [GO:0003677];positive regulation of transcription, DNA-templated [GO:0045893];regulation of bacterial-type flagellum assembly [GO:1902208];transcription, DNA-templated [GO:0006351];cytoplasm [GO:0005737]	flhD BCAL0124	SUBCELLULAR LOCATION: Cytoplasm {ECO:0000256|HAMAP-Rule:MF_00725, ECO:0000256|SAAS:SAAS00632941}.				Bacterial flagellum biogenesis;Cell projection;Cilium;Complete proteome;Cytoplasm;Disulfide bond;DNA-binding;Flagellum;Reference proteome;Transcription;Transcription regulation;Activator	Discard	Discard	Discard	Discard	Discard	Discard		Discard	Discard	Cytoplasmic	3	p
25.0024	25.2298	24.6801	25.8796	24.9374	23.6399	23.389	23.4446	23.5062	24.4771	23.8486	23.3744	23.4068	23.6025	23.8428	25.081	23.9239	24.5142	24.9258	24.7464	22.9874	23.3404	NaN	23.1725	23.6924	+	+		+		phosphorelay signal transduction system [GO:0000160];intracellular [GO:0005622]	cheY BCAL0128					Reference proteome;Complete proteome	Discard	Discard	Discard	Keep	Discard	Discard		Discard	Discard	Cytoplasmic	3	p
28.4623	28.2578	28.0321	28.2741	28.2016	26	25.6545	25.663	25.8265	25.279	26.1991	26.0471	26.3758	25.871	26.56	27.6195	27.0425	27.8903	27.7549	27.5443	24.6715	24.0115	24.0664	24.1758	25.9639	+	+		+	+	ATP binding [GO:0005524];chemotaxis [GO:0006935];phosphorelay sensor kinase activity [GO:0000155];cytoplasm [GO:0005737]	cheA BCAL0129					Coiled coil;Complete proteome;Kinase;Nucleotide-binding;Reference proteome;Transferase;ATP-binding	Discard	Keep	Discard	Keep	Discard	Keep		Keep	Discard	Cytoplasmic	3	p
27.1374	26.9173	26.9764	26.7836	26.8584	25.1533	25.0725	25.3811	25.4406	24.6728	25.6622	25.3866	25.3544	25.5201	25.4321	26.669	25.7379	27.0488	26.8473	26.8218	24.5938	25.1458	24.6079	24.9007	25.413	+	+		+		chemotaxis [GO:0006935];signal transducer activity [GO:0004871]	cheW BCAL0130					Reference proteome;Complete proteome	Discard	Discard	Discard	Keep	Discard	Discard		Discard	Discard	Cytoplasmic	3	p
28.9146	28.7787	28.8192	28.8702	29.0036	26.8007	26.3804	26.6389	27.0691	25.7698	27.1479	26.9156	27.2143	26.6859	27.1352	28.2109	27.4256	28.3376	28.6019	28.3792	26.126	26.5145	26.2973	26.2009	26.8837	+	+		+		chemotaxis [GO:0006935];transmembrane signaling receptor activity [GO:0004888];integral component of membrane [GO:0016021]	tar BCAL0131					Membrane;Reference proteome;Transducer;Transmembrane;Transmembrane helix;Complete proteome	Discard	Discard	Discard	Keep	Discard	Keep		Discard	Discard	Cytoplasmic Membrane	3	p
NaN	NaN	NaN	NaN	NaN	NaN	NaN	NaN	NaN	NaN	NaN	NaN	NaN	NaN	NaN	NaN	NaN	NaN	NaN	NaN	NaN	NaN	NaN	NaN	NaN						protein-glutamate O-methyltransferase activity [GO:0008983]	cheR BCAL0132					Methyltransferase;Reference proteome;S-adenosyl-L-methionine;Transferase;Complete proteome	Discard	Discard	Discard	Discard	Discard	Discard		Discard	Discard	Cytoplasmic	3	p
23.1391	NaN	23.0562	22.9303	23.3327	NaN	NaN	NaN	NaN	NaN	NaN	NaN	NaN	NaN	NaN	NaN	NaN	22.1697	NaN	NaN	NaN	NaN	NaN	NaN	NaN				+		chemotaxis [GO:0006935];protein-glutamine glutaminase activity [GO:0050568]	cheD BCAL0133					Complete proteome;Hydrolase;Receptor;Reference proteome;Chemotaxis	Discard	Discard	Discard	Keep	Discard	Discard		Discard	Discard	Cytoplasmic	3	p
27.8312	27.7309	27.6024	27.8449	27.9599	26.0772	26.0414	25.9996	26.0197	25.6803	26.5163	26.4026	26.305	26.1671	26.5135	27.5185	26.9075	27.6308	27.6245	27.4052	25.7183	25.7816	25.799	25.4127	26.4792	+	+		+	+	chemotaxis [GO:0006935];phosphorelay response regulator activity [GO:0000156];protein-glutamate methylesterase activity [GO:0008984];cytoplasm [GO:0005737]	cheB BCAL0134	SUBCELLULAR LOCATION: Cytoplasm {ECO:0000256|HAMAP-Rule:MF_00099, ECO:0000256|SAAS:SAAS00407336}.				Complete proteome;Cytoplasm;Hydrolase;Phosphoprotein;Reference proteome;Chemotaxis	Discard	Discard	Discard	Discard	Discard	Discard		Discard	Discard	Cytoplasmic	3	p
28.0689	28.0383	28.0607	28.1678	27.7814	27.0687	27.2808	27.1918	27.182	26.7309	27.2062	27.4584	27.6137	27.0825	27.4359	28.0379	27.528	28.5031	27.9898	27.7035	27.0437	27.4375	26.9674	26.9058	27.0833	+	+		+		phosphorelay signal transduction system [GO:0000160];intracellular [GO:0005622]	cheY BCAL0135					Reference proteome;Complete proteome	Discard	Discard	Discard	Discard	Discard	Discard		Discard	Discard	Cytoplasmic	3	p
24.9065	24.9989	24.9376	25.2527	25.3808	24.1442	23.8166	24.0373	24.3973	23.9648	NaN	24.3338	NaN	NaN	25.0524	25.2474	NaN	25.0687	24.9142	24.7126	23.2538	24.3304	23.8233	NaN	24.0777	+			+		archaeal or bacterial-type flagellum-dependent cell motility [GO:0097588];chemotaxis [GO:0006935];cytoplasm [GO:0005737];phosphoprotein phosphatase activity [GO:0004721];regulation of chemotaxis [GO:0050920];bacterial-type flagellum [GO:0009288]	cheZ BCAL0136	SUBCELLULAR LOCATION: Cytoplasm {ECO:0000256|PIRNR:PIRNR002884}.				Complete proteome;Cytoplasm;Flagellar rotation;Hydrolase;Protein phosphatase;Reference proteome;Chemotaxis	Discard	Discard	Discard	Discard	Discard	Discard		Discard	Discard	Cytoplasmic	3	p
24.4949	24.4419	24.4785	24.4054	24.42	24.8698	24.3164	25.0438	24.573	25.0025	25.2653	25.2266	24.6783	25.5251	25.3589	24.3894	NaN	24.5444	25.1194	24.4204	24.1803	24.5695	24.2514	24.4396	25.2136		+					BCAL0137		SIGNAL 1 27 {ECO:0000256|SAM:SignalP}.			Reference proteome;Signal;Complete proteome	Discard	Discard	Discard	Discard	Discard	Discard		Discard	Discard	Cytoplasmic Membrane	3	p
NaN	NaN	24.4351	NaN	NaN	NaN	NaN	NaN	NaN	NaN	NaN	NaN	NaN	NaN	NaN	NaN	NaN	NaN	NaN	NaN	NaN	NaN	NaN	NaN	NaN						methyltransferase activity [GO:0008168]	BCAL0139					Methyltransferase;Reference proteome;Transferase;Ubiquinone;Complete proteome	Discard	Discard	Discard	Discard	Discard	Discard		Discard	Discard	Cytoplasmic	3	p
23.4321	NaN	23.4839	23.3647	23.273	NaN	23.5789	23.2743	23.5111	NaN	23.1546	23.0319	23.0572	23.9409	24.4518	23.5845	NaN	23.2218	23.9557	NaN	NaN	23.783	NaN	23.5837	23.8029						bacterial-type flagellum organization [GO:0044781];GTP binding [GO:0005525];GTPase activity [GO:0003924];SRP-dependent cotranslational protein targeting to membrane [GO:0006614];intracellular [GO:0005622]	BCAL0142					Cilium;Complete proteome;Flagellum;Reference proteome;Cell projection	Discard	Discard	Discard	Discard	Discard	Discard		Discard	Discard	Unknown (This protein may have multiple localization sites)	3	p
25.3032	24.774	25.0405	24.6574	24.8718	23.7342	NaN	23.6988	24.2058	NaN	24.2224	23.8622	24.3677	23.7044	24.7091	25.1533	23.656	24.3413	24.8254	25.1043	NaN	NaN	NaN	NaN	24.2182		+		+		DNA binding [GO:0003677];DNA-directed 5'-3' RNA polymerase activity [GO:0003899];sigma factor activity [GO:0016987];transcription factor activity, sequence-specific DNA binding [GO:0003700];transcription initiation from bacterial-type RNA polymerase promoter [GO:0001123];cytoplasm [GO:0005737]	fliA BCAL0144	SUBCELLULAR LOCATION: Cytoplasm {ECO:0000256|HAMAP-Rule:MF_00962}.				Cilium;Complete proteome;Cytoplasm;DNA-binding;Flagellum;Reference proteome;Sigma factor;Transcription;Transcription regulation;Cell projection	Discard	Discard	Discard	Keep	Discard	Discard		Discard	Discard	Cytoplasmic	3	p
32.1673	32.3162	32.3202	32.3171	32.467	32.171	32.1776	32.3799	32.4794	32.3663	32.0936	32.1336	32.2213	32.4513	32.4423	32.358	32.243	32.5201	32.6051	32.5309	32.0176	32.1644	32.2554	32.2539	32.5036						adenosylhomocysteinase activity [GO:0004013];NAD binding [GO:0051287];one-carbon metabolic process [GO:0006730];S-adenosylhomocysteine catabolic process [GO:0019510];cytoplasm [GO:0005737]	ahcY BCAL0145	SUBCELLULAR LOCATION: Cytoplasm {ECO:0000256|HAMAP-Rule:MF_00563}.				Cytoplasm;Hydrolase;NAD;One-carbon metabolism;Reference proteome;Complete proteome	Discard	Discard	Discard	Discard	Discard	Discard		Discard	Discard	Cytoplasmic	3	p
29.6536	29.5797	29.63	29.6603	29.5823	29.902	29.7913	30.0338	29.9611	29.9171	29.8004	29.7773	29.7555	29.8506	29.9187	29.7182	29.6311	29.8312	29.8183	29.891	29.6901	29.9581	29.7666	30.0214	29.8337	+	+		+		methionine biosynthetic process [GO:0009086];methylenetetrahydrofolate reductase (NAD(P)H) activity [GO:0004489];tetrahydrofolate interconversion [GO:0035999];cytosol [GO:0005829]	metF BCAL0147					Complete proteome;FAD;Flavoprotein;Oxidoreductase;Reference proteome;Amino-acid biosynthesis	Discard	Discard	Discard	Discard	Discard	Discard		Discard	Discard	Cytoplasmic	3	p
25.652	25.8361	25.4787	25.3539	25.6159	25.0661	25.3645	25.7118	24.5498	24.8418	24.9236	25.4335	24.8962	25.4189	24.9482	25.4868	25.7862	25.8397	25.7951	25.405	25.1392	25.0585	25.4433	24.7211	25.1023				+		amidase activity [GO:0004040]	BCAL0148					Reference proteome;Complete proteome	Discard	Discard	Discard	Discard	Discard	Discard		Discard	Discard	Cytoplasmic	3	p
29.4634	29.659	29.636	29.4972	29.4713	29.858	29.7475	30.0404	29.7304	29.7139	29.7726	29.7847	29.7299	29.6984	29.8331	29.5953	29.5833	29.9762	29.8393	29.6619	29.6037	29.6729	29.5775	29.9878	29.6995	+	+				hydrolase activity [GO:0016787]	BCAL0149					Hydrolase;Reference proteome;Complete proteome	Discard	Discard	Discard	Discard	Discard	Discard		Discard	Discard	Unknown	3	p
25.6291	26.0283	25.9099	25.8671	25.955	25.8114	26.0083	25.9454	25.6726	25.7238	26.1012	26.2765	25.8286	25.9121	25.8261	26.1474	25.8829	25.8561	26.3733	26.1074	26.0533	25.8063	26.0765	25.6643	26.0399						nitronate monooxygenase activity [GO:0018580]	BCAL0150					Reference proteome;Complete proteome	Discard	Discard	Discard	Discard	Discard	Discard		Discard	Discard	Unknown (This protein may have multiple localization sites)	3	p
30.5434	30.7831	30.5697	30.5727	30.5936	29.5394	29.7056	29.5961	28.8853	29.6074	29.1809	29.6648	29.6537	29.5821	29.1131	29.8834	30.8522	30.7587	30.2832	30.2225	29.7995	28.7954	29.8015	29.0968	29.0034	+	+		+		amino acid transport [GO:0006865]	BCAL0151		SIGNAL 1 27 {ECO:0000256|SAM:SignalP}.			Reference proteome;Signal;Complete proteome	Discard	Discard	Discard	Discard	Discard	Discard		Discard	Discard	Unknown (This protein may have multiple localization sites)	3	p
NaN	NaN	NaN	NaN	NaN	NaN	NaN	NaN	24.1336	NaN	NaN	NaN	NaN	NaN	NaN	NaN	NaN	NaN	NaN	NaN	NaN	NaN	NaN	NaN	NaN					+	transmembrane transport [GO:0055085];integral component of membrane [GO:0016021]	BCAL0152					Membrane;Reference proteome;Transmembrane;Transmembrane helix;Complete proteome	Discard	Discard	Discard	Discard	Discard	Discard		Discard	Discard	Cytoplasmic Membrane	3	p
25.5633	25.5661	25.5619	25.3775	25.4124	25.7217	25.7924	25.3538	25.0388	25.1944	25.5249	25.4761	25.5472	25.5473	25.1726	25.6418	25.6228	25.6605	25.6577	25.4125	25.2889	25.3982	25.3915	24.8766	25.4826						cofactor binding [GO:0048037]	BCAL0153					Reference proteome;Complete proteome	Discard	Discard	Discard	Discard	Discard	Discard		Discard	Discard	Cytoplasmic	3	p
30.1795	30.4116	30.226	30.6142	30.3096	30.3519	30.5028	30.6062	30.5796	30.5595	30.3626	30.5502	30.2151	30.537	30.4906	30.2506	30.4208	30.8143	30.5544	30.3603	30.4645	30.5664	30.6149	30.4275	30.678						DNA binding [GO:0003677];regulation of transcription, DNA-templated [GO:0006355];intracellular [GO:0005622]	BCAL0154					Reference proteome;Complete proteome	Discard	Discard	Discard	Discard	Discard	Discard		Discard	Discard	Unknown	3	p
26.9727	27.312	27.0979	26.9997	27.0184	26.6513	26.8234	27.0319	26.5436	26.6984	26.8333	27.0442	26.5757	27.0128	26.9361	26.923	27.6007	27.471	27.0912	26.8176	26.9404	26.5945	27.0099	26.5885	26.8573						sequence-specific DNA binding [GO:0043565];transcription factor activity, sequence-specific DNA binding [GO:0003700];transcription, DNA-templated [GO:0006351];intracellular [GO:0005622]	BCAL0156					DNA-binding;Reference proteome;Transcription;Transcription regulation;Complete proteome	Discard	Discard	Discard	Discard	Discard	Discard		Discard	Discard	Cytoplasmic	3	p
26.3309	26.2571	26.1463	26.5511	26.3196	26.7313	26.8281	26.5547	26.5696	26.4478	26.8334	26.7249	26.4021	26.434	26.6218	26.8044	26.2785	26.5269	26.8188	26.475	26.3335	26.6345	26.4032	26.7048	26.928							BCAL0158					Reference proteome;Complete proteome	Discard	Discard	Discard	Discard	Discard	Discard		Discard	Discard	Cytoplasmic	3	p
25.0597	25.1904	25.2384	24.9121	25.1323	25.6258	25.564	25.5004	25.365	25.4557	25.6255	25.6274	25.392	25.6215	25.6412	25.5395	25.3359	25.7952	25.5264	25.3454	25.2585	25.4405	25.2482	25.6179	25.4241	+	+				enzyme-directed rRNA 2'-O-methylation [GO:0000453];rRNA (cytosine-2'-O-)-methyltransferase activity [GO:0070677];cytoplasm [GO:0005737]	rsmI BCAL0160	SUBCELLULAR LOCATION: Cytoplasm {ECO:0000256|HAMAP-Rule:MF_01877}.				Cytoplasm;Methyltransferase;Reference proteome;rRNA processing;S-adenosyl-L-methionine;Transferase;Complete proteome	Discard	Discard	Discard	Discard	Discard	Discard		Discard	Discard	Cytoplasmic	3	p
27.2664	27.3319	27.41	26.6305	27.2302	27.8589	27.788	27.2927	27.3485	27.5825	27.8671	27.7893	27.3613	27.1116	27.851	28.0209	27.6422	26.7851	27.5189	27.3422	27.6211	27.8198	27.7904	27.4753	27.9316				+		carbohydrate derivative metabolic process [GO:1901135];isomerase activity [GO:0016853];carbohydrate derivative binding [GO:0097367]	gmhA BCAL0162					Isomerase;Reference proteome;Complete proteome	Discard	Discard	Discard	Discard	Discard	Discard		Discard	Discard	Unknown (This protein may have multiple localization sites)	3	p
29.146	29.2221	29.1779	29.0657	29.1675	29.242	29.2566	29.355	29.0998	29.2526	29.0611	29.1295	29.0997	29.1665	29.1571	29.2075	29.5024	29.5429	29.3559	28.9629	29.3122	29.2125	29.2523	29.118	29.2793							BCAL0163					Lipoprotein;Reference proteome;Complete proteome	Discard	Discard	Discard	Discard	Discard	Discard		Discard	Discard	Periplasmic	3	p
26.2669	26.5873	26.4092	26.1453	26.7771	26.5436	26.4171	26.6513	25.9695	26.5489	26.5484	26.4888	26.0964	26.0641	26.5413	26.5752	26.6127	27.2629	26.7666	26.5819	26.5686	26.4864	26.5729	26.476	26.4318						heme binding [GO:0020037];iron ion binding [GO:0005506];electron carrier activity [GO:0009055]	BCAL0164		SIGNAL 1 32 {ECO:0000256|SAM:SignalP}.			Heme;Iron;Metal-binding;Reference proteome;Signal;Complete proteome	Discard	Discard	Discard	Discard	Discard	Discard		Discard	Discard	Periplasmic	3	p
26.7915	27.0017	26.8238	26.4623	26.644	NaN	NaN	NaN	NaN	NaN	NaN	NaN	NaN	NaN	NaN	NaN	NaN	NaN	NaN	NaN	26.8274	26.792	26.7116	26.6033	26.9059	+	+	+				BCAL0179					Complete proteome;Reference proteome;Coiled coil	Discard	Keep	Discard	Discard	Discard	Keep		Discard	Discard	Cytoplasmic	3	p
26.6263	26.5722	26.7462	26.9187	26.7691	NaN	NaN	NaN	NaN	NaN	NaN	NaN	NaN	NaN	NaN	NaN	NaN	NaN	NaN	NaN	27.6553	27.9434	27.5298	27.7653	27.682	+	+	+	+		catalytic activity [GO:0003824]	BCAL0181					Reference proteome;Complete proteome	Discard	Keep	Discard	Discard	Discard	Keep		Discard	Discard	Unknown	3	p
24.5817	24.5716	24.5467	NaN	24.4616	24.6522	24.5791	24.5605	24.4433	NaN	24.6453	24.675	24.5653	24.4825	24.6135	24.3628	24.439	24.3544	24.4444	24.4527	25.179	24.5452	24.6286	24.5853	24.5795							BCAL0187					Reference proteome;Complete proteome	Discard	Discard	Discard	Discard	Discard	Discard		Discard	Discard	Unknown	3	p
29.3875	29.4309	29.1738	29.0904	28.9888	29.2996	29.2077	29.1388	29.179	29.1341	29.3031	29.2028	29.2585	29.2325	29.3046	29.2395	29.1174	29.271	29.1216	29.2811	29.2177	29.4496	29.1959	29.312	29.4017						phosphogluconate dehydrogenase (decarboxylating) activity [GO:0004616];NAD binding [GO:0051287]	BCAL0194					Reference proteome;Complete proteome	Discard	Discard	Discard	Discard	Discard	Discard		Discard	Discard	Cytoplasmic	3	p
NaN	NaN	NaN	NaN	NaN	NaN	NaN	NaN	21.6903	NaN	NaN	NaN	NaN	NaN	NaN	NaN	NaN	NaN	NaN	NaN	NaN	NaN	NaN	NaN	NaN						transcription factor activity, sequence-specific DNA binding [GO:0003700];transcription, DNA-templated [GO:0006351];DNA binding [GO:0003677]	BCAL0197					DNA-binding;Reference proteome;Transcription;Transcription regulation;Complete proteome	Discard	Discard	Discard	Discard	Discard	Discard		Discard	Discard	Cytoplasmic	3	p
24.7501	24.8875	24.8627	25.0416	24.7513	24.7693	24.8212	24.5957	24.5775	24.7769	24.3922	24.7452	24.5846	25.0297	23.8607	24.1038	25.27	25.3605	25.2314	25.0456	25.2133	24.3319	25.1035	24.4145	24.4524							BCAL0199		SIGNAL 1 18 {ECO:0000256|SAM:SignalP}.			Lipoprotein;Reference proteome;Signal;Complete proteome	Discard	Discard	Discard	Discard	Discard	Discard		Discard	Discard	Unknown	3	p
29.8925	30.1715	29.9404	29.9675	29.8745	30.2107	30.093	29.9664	30.175	30.0288	30.1295	30.2652	29.9924	30.1224	30.1477	30.1072	30.0008	30.1025	30.12	29.9379	30.1159	30.3258	29.9762	30.1209	30.1193						arginine biosynthetic process [GO:0006526];N-acetyl-gamma-glutamyl-phosphate reductase activity [GO:0003942];NAD binding [GO:0051287];cytoplasm [GO:0005737]	argC BCAL0201	SUBCELLULAR LOCATION: Cytoplasm {ECO:0000256|HAMAP-Rule:MF_01110}.				Arginine biosynthesis;Complete proteome;Cytoplasm;NADP;Oxidoreductase;Reference proteome;Amino-acid biosynthesis	Discard	Discard	Discard	Discard	Discard	Discard		Discard	Discard	Cytoplasmic	3	p
28.3593	28.5567	28.5744	28.5226	28.4299	27.9697	28.1175	27.9944	28.0375	28.2299	27.7892	28.1781	28.3192	28.0588	27.6273	27.6574	28.5311	28.1616	28.3349	28.2512	28.3632	27.8153	28.2931	27.9404	27.8533	+	+		+		FMN binding [GO:0010181];oxidoreductase activity [GO:0016491];electron carrier activity [GO:0009055]	BCAL0202					Reference proteome;Complete proteome	Discard	Discard	Discard	Discard	Discard	Discard		Discard	Discard	Unknown	3	p
30.1282	30.245	30.2478	29.969	30.1086	30.0807	30.2294	30.5047	30.4927	30.2672	30.2323	30.2874	30.3005	30.3242	30.5181	30.1383	30.4505	30.2423	30.2911	30.2627	29.9875	30.4573	30.2825	30.579	30.4215						'de novo' UMP biosynthetic process [GO:0044205];orotate phosphoribosyltransferase activity [GO:0004588];magnesium ion binding [GO:0000287]	pyrE BCAL0204					Complete proteome;Glycosyltransferase;Magnesium;Pyrimidine biosynthesis;Reference proteome;Transferase;3D-structure	Discard	Discard	Discard	Discard	Discard	Discard		Discard	Discard	Cytoplasmic	3	p
30.5737	30.7774	30.6588	30.9304	30.656	31.0015	30.8039	31.2012	31.1087	31.1788	30.9881	31.022	30.8908	31.1439	31.1501	30.8436	30.8892	30.9695	30.9611	30.7691	30.8546	31.138	31.0436	31.2373	31.3094	+	+		+		malate dehydrogenase (decarboxylating) (NADP+) activity [GO:0004473];malate metabolic process [GO:0006108];metal ion binding [GO:0046872];NAD binding [GO:0051287];oxaloacetate decarboxylase activity [GO:0008948];transferase activity, transferring acyl groups [GO:0016746];malate dehydrogenase (decarboxylating) (NAD+) activity [GO:0004471]	BCAL0205					Metal-binding;Oxidoreductase;Reference proteome;Complete proteome	Discard	Discard	Discard	Discard	Discard	Discard		Discard	Discard	Cytoplasmic	3	p
31.4777	31.3639	31.4385	31.5997	31.5304	31.499	31.485	31.4985	31.2065	31.4743	31.5312	31.6158	31.4797	31.5827	31.2602	31.3688	31.241	31.5057	31.66	31.5195	31.5201	31.1471	31.4599	31.2326	31.2876						thiamine pyrophosphate binding [GO:0030976];oxidoreductase activity, acting on the aldehyde or oxo group of donors [GO:0016903]	BCAL0206					Pyruvate;Reference proteome;Complete proteome	Discard	Discard	Discard	Discard	Discard	Discard		Discard	Discard	Unknown	3	p
31.0998	30.7021	30.9866	31.0005	30.7951	31.0148	30.9611	31.0728	31.188	30.8307	31.2637	30.9926	31.0479	30.9611	31.3419	31.3127	30.4776	31.0877	31.1667	31.1242	30.8765	31.2441	31.0753	31.1816	31.314						aromatic amino acid family metabolic process [GO:0009072];metal ion binding [GO:0046872];4-hydroxyphenylpyruvate dioxygenase activity [GO:0003868]	hppD BCAL0207					Dioxygenase;Iron;Metal-binding;Oxidoreductase;Reference proteome;Complete proteome	Discard	Discard	Discard	Discard	Discard	Discard		Discard	Discard	Cytoplasmic	3	p
26.1471	26.5169	26.102	26.3118	26.1372	26.0348	26.0377	25.4675	25.8328	25.5863	25.907	26.1157	25.8433	26.0482	25.761	26.0896	26.2518	25.9422	25.9915	25.9983	26.1061	25.8006	25.6225	25.5394	25.4384				+		sequence-specific DNA binding [GO:0043565];transcription factor activity, sequence-specific DNA binding [GO:0003700];transcription, DNA-templated [GO:0006351];intracellular [GO:0005622]	BCAL0208					DNA-binding;Reference proteome;Transcription;Transcription regulation;Complete proteome	Discard	Discard	Discard	Discard	Discard	Discard		Discard	Discard	Cytoplasmic	3	p
27.4808	27.5871	27.4502	27.4228	27.3885	27.4026	27.6315	27.3659	27.1411	27.2497	27.4507	27.536	27.3564	27.3853	27.3567	27.4565	27.5877	27.672	27.4675	27.4703	27.5981	27.551	27.4954	27.3305	27.5433						regulation of transcription, DNA-templated [GO:0006355];transcription, DNA-templated [GO:0006351];DNA binding [GO:0003677]	BCAL0210					DNA-binding;Reference proteome;Transcription;Transcription regulation;Complete proteome	Discard	Discard	Discard	Discard	Discard	Discard		Discard	Discard	Cytoplasmic	3	p
27.3009	27.5942	27.3895	27.3981	27.3003	27.358	27.4842	27.3294	27.2908	27.1965	27.2422	27.3888	27.2253	27.1919	27.2093	27.3283	27.4335	27.6803	27.5868	27.5251	27.3611	27.3613	27.461	27.4176	27.7443							BCAL0211					Reference proteome;Complete proteome	Discard	Discard	Discard	Discard	Discard	Discard		Discard	Discard	Unknown	3	p
30.9615	30.839	30.9019	30.9071	30.8797	30.9157	30.8609	30.8986	31.2155	30.9236	31.0156	30.8268	31.0235	30.8705	31.2696	31.1621	30.6688	30.8007	30.9359	31.0105	30.8293	31.1688	30.8849	31.0291	31.2335						electron carrier activity [GO:0009055];metal ion binding [GO:0046872];oxidoreductase activity [GO:0016491];phenylacetate catabolic process [GO:0010124];transport [GO:0006810];2 iron, 2 sulfur cluster binding [GO:0051537]	paaE BCAL0212					Complete proteome;FAD;Flavoprotein;Iron;Iron-sulfur;Metal-binding;Oxidoreductase;Reference proteome;Transport;2Fe-2S	Discard	Discard	Discard	Discard	Discard	Discard		Discard	Discard	Cytoplasmic	3	p
26.3295	25.7115	25.5533	26.149	25.7681	26.6407	26.6388	26.9031	26.8225	25.8473	26.6392	26.5431	26.1989	26.2907	27.4275	26.9207	NaN	27.2829	26.7096	25.5873	26.2689	27.2382	26.8054	26.9697	27.0753				+			paaD BCAL0213					Reference proteome;Complete proteome	Discard	Discard	Discard	Discard	Discard	Discard		Discard	Discard	Cytoplasmic	3	p
29.815	29.7694	29.7474	29.8578	29.6866	29.9453	30.0345	30.189	30.1582	29.7607	30.1923	30.0044	29.9221	29.9414	30.3905	30.4319	29.2493	30.271	30.2887	29.9241	29.7482	30.5066	29.8728	30.2748	30.4865						phenylacetate catabolic process [GO:0010124]	paaC BCAL0214					Reference proteome;Complete proteome	Discard	Discard	Discard	Discard	Discard	Discard		Discard	Discard	Cytoplasmic	3	p
29.9677	29.7346	29.8842	30.1471	29.5969	29.9751	29.7926	29.8847	30.1593	29.8353	30.0841	29.5882	29.9989	29.8315	30.3683	30.4616	29.4706	30.2545	30.4723	30.075	29.5033	30.1814	29.901	30.1664	30.4206							paaB BCAL0215					Reference proteome;Complete proteome	Discard	Discard	Discard	Discard	Discard	Discard		Discard	Discard	Unknown	3	p
29.7061	29.4505	29.5046	29.64	29.4674	29.8718	29.7758	29.9232	30.0539	29.6958	29.6858	29.6775	29.7825	29.4809	30.2733	29.9287	28.8592	30.0793	29.8073	29.7418	29.4934	30.3113	29.6743	29.9073	30.0935	+					phenylacetate catabolic process [GO:0010124];phenylacetyl-CoA 1,2-epoxidase activity [GO:0097266]	paaA BCAL0216					Reference proteome;Complete proteome	Discard	Discard	Discard	Discard	Discard	Discard		Discard	Discard	Unknown	3	p
26.9285	26.9512	27.1151	27.0278	26.7976	26.8547	26.7961	26.98	27.0296	27.0723	26.9681	27.1098	27.2261	26.9838	27.1752	27.0776	27.1732	27.2291	27.353	27.1234	26.8091	26.6711	26.8266	27.1431	27.0299						hydrolase activity [GO:0016787]	BCAL0217		SIGNAL 1 27 {ECO:0000256|SAM:SignalP}.			Hydrolase;Reference proteome;Signal;Complete proteome	Discard	Discard	Discard	Discard	Discard	Discard		Discard	Discard	Unknown	3	p
26.26	24.2839	26.1848	25.86	25.9906	23.2036	23.3986	25.617	25.9724	25.1093	24.6422	25.1877	25.5091	25.3979	24.1511	25.0712	24.8666	25.1426	23.2647	25.3575	25.8191	22.1321	25.6762	25.0426	NaN						intracellular [GO:0005622];intracellular protein transmembrane transport [GO:0065002];plasma membrane [GO:0005886];P-P-bond-hydrolysis-driven protein transmembrane transporter activity [GO:0015450];protein secretion [GO:0009306];protein targeting [GO:0006605];protein transport by the Sec complex [GO:0043952];integral component of membrane [GO:0016021]	secE BCAL0220					Cell membrane;Complete proteome;Membrane;Protein transport;Reference proteome;Translocation;Transmembrane;Transmembrane helix;Transport;Cell inner membrane	Discard	Discard	Discard	Discard	Discard	Discard		Discard	Discard	Cytoplasmic Membrane	3	p
30.1947	30.2602	30.2999	30.3128	30.322	30.2296	30.3388	30.5749	30.3265	30.0638	30.2863	30.4376	30.1503	30.2512	30.3073	30.2426	30.4442	30.5	30.274	30.0531	30.2864	30.5209	30.2915	30.2713	30.382						DNA-templated transcription, termination [GO:0006353];regulation of DNA-templated transcription, elongation [GO:0032784];transcription antitermination [GO:0031564];DNA-templated transcription, elongation [GO:0006354]	nusG BCAL0221					Reference proteome;Transcription;Transcription antitermination;Transcription regulation;Transcription termination;Complete proteome	Discard	Discard	Discard	Discard	Discard	Discard		Discard	Discard	Cytoplasmic	3	p
30.6586	30.8381	30.7561	31.1968	30.8514	31.3601	31.0108	31.7977	31.6054	31.2258	31.2369	31.3751	31.0863	31.531	31.6642	31.3201	30.62	31.4299	31.3579	31.1246	31.0925	31.7344	31.3542	31.7377	31.6939		+		+		rRNA binding [GO:0019843];structural constituent of ribosome [GO:0003735];translation [GO:0006412];ribosome [GO:0005840]	rplK BceJ2315_02250 BCAL0222					Methylation;Reference proteome;Ribonucleoprotein;Ribosomal protein;RNA-binding;rRNA-binding;Complete proteome	Discard	Discard	Discard	Discard	Discard	Discard		Discard	Discard	Cytoplasmic	3	p
32.7546	32.7169	32.8878	33.1083	32.7524	33.1835	33.201	33.2917	33.3287	33.2169	33.1728	33.1902	33.0584	33.1517	33.4271	32.88	32.6209	33.1928	33.044	32.9049	33.1169	33.5005	33.1248	33.4628	33.2583	+	+		+		regulation of translation [GO:0006417];rRNA binding [GO:0019843];structural constituent of ribosome [GO:0003735];translation [GO:0006412];tRNA binding [GO:0000049];large ribosomal subunit [GO:0015934]	rplA BceJ2315_02260 BCAL0223					Reference proteome;Repressor;Ribonucleoprotein;Ribosomal protein;RNA-binding;rRNA-binding;Translation regulation;tRNA-binding;Complete proteome	Discard	Discard	Discard	Discard	Discard	Discard		Discard	Discard	Cytoplasmic	3	p
32.5867	32.5867	32.4652	32.7867	32.5297	32.6608	32.644	32.8698	33.0341	32.9336	32.7511	32.9224	32.7672	32.9535	33.0466	32.5047	32.5019	32.6682	32.4144	32.6132	32.7705	32.8403	32.7775	33.2139	32.7535		+				ribosome biogenesis [GO:0042254];rRNA binding [GO:0019843];ribosome [GO:0005840]	rplJ BceJ2315_02270 BCAL0224					Reference proteome;Ribonucleoprotein;Ribosomal protein;RNA-binding;rRNA-binding;Complete proteome	Discard	Discard	Discard	Discard	Discard	Discard		Discard	Discard	Cytoplasmic	3	p
33.3448	33.5525	33.3605	33.571	33.4202	33.5723	33.5112	33.6432	33.7166	33.538	33.6598	33.5511	33.6035	33.5198	33.777	33.1702	33.4212	32.9625	32.8988	33.2402	33.6675	33.7426	33.5275	33.8542	33.4866						structural constituent of ribosome [GO:0003735];translation [GO:0006412];ribosome [GO:0005840]	rplL BceJ2315_02280 BCAL0225					Reference proteome;Ribonucleoprotein;Ribosomal protein;Complete proteome	Discard	Discard	Discard	Discard	Discard	Discard		Discard	Discard	Unknown (This protein may have multiple localization sites)	3	p
33.3578	33.372	33.442	33.5226	33.4404	33.6608	33.671	33.8007	33.7976	33.6547	33.6638	33.6198	33.5955	33.7119	33.8479	33.5957	33.2636	33.6624	33.6075	33.5804	33.6103	33.7819	33.672	33.7847	33.8967	+	+		+		DNA-directed 5'-3' RNA polymerase activity [GO:0003899];ribonucleoside binding [GO:0032549];transcription, DNA-templated [GO:0006351];DNA binding [GO:0003677]	rpoB BceJ2315_02290 BCAL0226					DNA-directed RNA polymerase;Nucleotidyltransferase;Reference proteome;Transcription;Transferase;Complete proteome	Discard	Discard	Discard	Discard	Discard	Discard		Discard	Discard	Cytoplasmic	3	p
33.2738	33.312	33.3084	33.4338	33.4036	33.648	33.6801	33.8005	33.7944	33.6462	33.6364	33.5887	33.511	33.5986	33.8376	33.6261	33.2714	33.7019	33.6656	33.5851	33.5403	33.8379	33.6298	33.7884	33.9375	+	+		+		DNA-directed 5'-3' RNA polymerase activity [GO:0003899];transcription, DNA-templated [GO:0006351];DNA binding [GO:0003677]	rpoC BceJ2315_02300 BCAL0227					DNA-directed RNA polymerase;Nucleotidyltransferase;Reference proteome;Transcription;Transferase;Complete proteome	Discard	Discard	Discard	Discard	Discard	Discard		Discard	Discard	Cytoplasmic	3	p
26.8033	26.8881	26.7854	27.2933	26.9559	27.5382	27.5174	27.5814	27.5754	27.4809	27.4998	27.3818	27.2723	27.2791	27.7166	27.4079	26.7659	27.3443	26.9807	27.004	27.3191	27.734	27.5092	27.6688	27.7979	+	+		+		ATP binding [GO:0005524];ATP-dependent 3'-5' DNA helicase activity [GO:0043140];DNA recombination [GO:0006310];DNA repair [GO:0006281];DNA replication [GO:0006260];nucleic acid binding [GO:0003676];SOS response [GO:0009432];intracellular [GO:0005622]	recQ BCAL0228					Complete proteome;Helicase;Hydrolase;Nucleotide-binding;Reference proteome;ATP-binding	Discard	Discard	Discard	Discard	Discard	Discard		Discard	Discard	Cytoplasmic	3	p
30.766	29.4261	30.9816	31.2218	30.8701	30.4541	30.3793	28.7802	31.6073	31.2672	30.3063	27.8316	31.1928	31.1533	29.2395	29.2723	30.8334	31.2095	30.0615	31.1006	30.0771	30.5934	31.0116	31.4754	30.4866						rRNA binding [GO:0019843];structural constituent of ribosome [GO:0003735];translation [GO:0006412];tRNA binding [GO:0000049];small ribosomal subunit [GO:0015935]	rpsL BceJ2315_02320 BCAL0229					Methylation;Reference proteome;Ribonucleoprotein;Ribosomal protein;RNA-binding;rRNA-binding;tRNA-binding;Complete proteome	Discard	Discard	Discard	Discard	Discard	Discard		Discard	Discard	Cytoplasmic	3	p
32.0832	31.9592	32.0673	32.3641	32.1124	32.3015	32.2597	32.5966	32.7382	32.5034	32.4053	32.4277	32.4284	32.6034	32.8365	32.3607	31.9087	32.4542	32.177	32.2186	32.4131	32.5526	32.4055	32.7057	32.518		+		+		rRNA binding [GO:0019843];structural constituent of ribosome [GO:0003735];translation [GO:0006412];tRNA binding [GO:0000049];small ribosomal subunit [GO:0015935]	rpsG BceJ2315_02330 BCAL0230					Reference proteome;Ribonucleoprotein;Ribosomal protein;RNA-binding;rRNA-binding;tRNA-binding;Complete proteome	Discard	Discard	Discard	Discard	Discard	Discard		Discard	Discard	Cytoplasmic	3	p
34.1895	34.2047	34.2806	34.4438	34.251	34.4329	34.4187	34.5186	34.627	34.4668	34.5437	34.4397	34.4415	34.5537	34.7362	34.3833	34.4475	34.4598	34.3508	34.2779	34.406	34.5888	34.4346	34.7022	34.5757	+	+		+		GTP binding [GO:0005525];GTPase activity [GO:0003924];translation elongation factor activity [GO:0003746];cytoplasm [GO:0005737]	fusA BCAL0231	SUBCELLULAR LOCATION: Cytoplasm {ECO:0000256|HAMAP-Rule:MF_00054}.				Cytoplasm;Elongation factor;GTP-binding;Nucleotide-binding;Protein biosynthesis;Reference proteome;Complete proteome	Discard	Discard	Discard	Discard	Discard	Discard		Discard	Discard	Cytoplasmic	3	p
35.9736	35.7603	35.8533	36.0692	35.9381	35.6636	35.6539	35.7245	36.0866	35.9287	35.7132	35.6304	35.9801	35.9065	36.0242	35.5851	35.9606	35.6962	35.6564	35.7962	35.6958	35.7906	35.7638	35.881	35.8						GTP binding [GO:0005525];GTPase activity [GO:0003924];translation elongation factor activity [GO:0003746];cytoplasm [GO:0005737]	tufA1 tuf BCAL0219 BCAL0232	SUBCELLULAR LOCATION: Cytoplasm {ECO:0000256|HAMAP-Rule:MF_00118}.				Cytoplasm;Elongation factor;GTP-binding;Nucleotide-binding;Protein biosynthesis;Reference proteome;Complete proteome	Discard	Discard	Discard	Discard	Discard	Discard		Discard	Discard	Cytoplasmic	3	p
31.9049	31.4521	31.8049	32.3918	31.6608	31.9246	31.843	32.2591	32.4271	32.0785	31.9045	32.1268	32.1331	32.4266	32.1185	31.3137	31.86	32.0908	31.5325	31.9221	32.019	32.0361	32.0484	32.5576	32.0635						RNA binding [GO:0003723];structural constituent of ribosome [GO:0003735];translation [GO:0006412];ribosome [GO:0005840]	rpsJ BceJ2315_02360 BCAL0233					Reference proteome;Ribonucleoprotein;Ribosomal protein;Complete proteome	Discard	Discard	Discard	Discard	Discard	Discard		Discard	Discard	Cytoplasmic	3	p
32.5012	32.473	32.356	32.6126	32.272	32.538	32.7256	32.7817	32.8788	32.7554	32.55	32.6414	32.7059	32.7181	32.8323	32.4392	32.3174	32.4162	32.281	32.4649	32.5866	32.7592	32.6934	32.7465	32.5888	+					rRNA binding [GO:0019843];structural constituent of ribosome [GO:0003735];translation [GO:0006412];ribosome [GO:0005840]	rplC BceJ2315_02370 BCAL0234					Methylation;Reference proteome;Ribonucleoprotein;Ribosomal protein;RNA-binding;rRNA-binding;Complete proteome	Discard	Discard	Discard	Discard	Discard	Discard		Discard	Discard	Cytoplasmic	3	p
31.8988	32.1166	32.1238	31.9757	32.0141	32.3692	32.3672	32.4179	32.4571	32.3311	32.5557	32.4057	32.2153	32.3488	32.5766	32.3403	31.7175	32.1521	31.9582	32.1888	32.3628	32.7122	32.2734	32.5775	32.7076	+	+		+		rRNA binding [GO:0019843];structural constituent of ribosome [GO:0003735];translation [GO:0006412];ribosome [GO:0005840]	rplD BceJ2315_02380 BCAL0235					Reference proteome;Ribonucleoprotein;Ribosomal protein;RNA-binding;rRNA-binding;Complete proteome	Discard	Discard	Discard	Discard	Discard	Discard		Discard	Discard
31.0439	31.156	31.1284	31.266	31.1036	31.3158	31.4332	31.4691	31.5091	31.5131	31.4573	31.267	31.4087	31.4566	31.6787	31.4954	31.2551	31.6416	31.356	31.2215	31.2936	31.6183	31.1752	31.7465	31.7423	+	+				rRNA binding [GO:0019843];structural constituent of ribosome [GO:0003735];translation [GO:0006412];ribosome [GO:0005840]	rplW BceJ2315_02390 BCAL0236					Reference proteome;Ribonucleoprotein;Ribosomal protein;RNA-binding;rRNA-binding;Complete proteome	Discard	Discard	Discard	Discard	Discard	Discard		Discard	Discard	Cytoplasmic	3	p
32.743	32.3224	32.715	33.1193	32.6683	32.6763	32.8043	32.9285	33.4032	33.143	32.7802	32.8961	33.0955	33.1938	33.1827	32.6761	32.6322	32.8916	32.7797	32.8896	32.8893	32.9589	32.9071	33.2898	32.7194						rRNA binding [GO:0019843];structural constituent of ribosome [GO:0003735];transferase activity [GO:0016740];translation [GO:0006412];large ribosomal subunit [GO:0015934]	rplB BceJ2315_02400 BCAL0237					Reference proteome;Ribonucleoprotein;Ribosomal protein;RNA-binding;rRNA-binding;Complete proteome	Discard	Discard	Discard	Discard	Discard	Discard		Discard	Discard	Cytoplasmic	3	p
30.7611	30.6086	30.8826	30.7533	30.7464	31.086	31.2739	31.2848	31.2372	31.0162	31.1219	30.8668	30.9941	31.278	31.5372	31.461	31.0375	31.388	31.1374	30.8851	30.834	31.4636	31.2024	31.3802	31.346	+			+		rRNA binding [GO:0019843];structural constituent of ribosome [GO:0003735];translation [GO:0006412];small ribosomal subunit [GO:0015935]	rpsS BceJ2315_02410 BCAL0238					Reference proteome;Ribonucleoprotein;Ribosomal protein;RNA-binding;rRNA-binding;Complete proteome	Discard	Discard	Discard	Discard	Discard	Discard		Discard	Discard	Cytoplasmic	3	p
31.3898	31.0486	31.2313	31.8321	31.1509	31.2663	31.4902	31.4846	31.8442	31.5875	31.4678	31.5981	31.6957	31.6784	31.6638	31.126	31.0801	31.2676	31.3203	31.0309	31.5438	31.6339	31.3173	31.9532	31.5458					+	rRNA binding [GO:0019843];structural constituent of ribosome [GO:0003735];translation [GO:0006412];large ribosomal subunit [GO:0015934]	rplV BceJ2315_02420 BCAL0239					Reference proteome;Ribonucleoprotein;Ribosomal protein;RNA-binding;rRNA-binding;Complete proteome	Discard	Discard	Discard	Discard	Discard	Discard		Discard	Discard
32.3852	32.4731	32.6287	32.5581	32.5879	32.7117	32.6324	32.8147	33.014	32.9009	32.7242	32.7047	32.8025	32.7307	33.1159	32.6721	32.5458	32.7315	32.681	32.5616	32.6771	33.001	32.8274	32.9805	32.9503	+			+		rRNA binding [GO:0019843];structural constituent of ribosome [GO:0003735];translation [GO:0006412];small ribosomal subunit [GO:0015935]	rpsC BceJ2315_02430 BCAL0240					Reference proteome;Ribonucleoprotein;Ribosomal protein;RNA-binding;rRNA-binding;Complete proteome	Discard	Discard	Discard	Discard	Discard	Discard		Discard	Discard	Cytoplasmic	3	p
30.7427	30.4606	30.5081	31.507	30.3832	31.0634	31.1269	30.7804	31.436	31.1066	30.8907	31.036	31.4982	31.1524	30.2958	30.0721	30.8049	30.8342	30.4863	30.6185	31.1678	31.0601	30.7422	31.5314	30.8785						rRNA binding [GO:0019843];structural constituent of ribosome [GO:0003735];translation [GO:0006412];tRNA binding [GO:0000049];ribosome [GO:0005840]	rplP BceJ2315_02440 BCAL0241					Reference proteome;Ribonucleoprotein;Ribosomal protein;RNA-binding;rRNA-binding;tRNA-binding;Complete proteome	Discard	Discard	Discard	Discard	Discard	Discard		Discard	Discard	Cytoplasmic	3	p
29.8766	30.261	30.0414	30.4286	30.2899	30.569	30.6819	31.0111	30.7555	30.7421	30.5619	30.649	30.0541	30.6154	31.0327	30.2865	29.5925	30.5027	30.2157	30.2649	30.3788	30.8403	30.5166	31.0385	30.5725	+					structural constituent of ribosome [GO:0003735];translation [GO:0006412];ribosome [GO:0005840]	rpmC BceJ2315_02450 BCAL0242					Reference proteome;Ribonucleoprotein;Ribosomal protein;Complete proteome	Discard	Discard	Discard	Discard	Discard	Discard		Discard	Discard	Cytoplasmic	3	p
28.7524	28.8357	28.8099	28.9858	28.7882	28.5874	28.7702	28.3326	29.2124	28.305	28.4784	28.4111	29.0647	29.3826	29.3192	28.8968	28.4972	28.122	29.619	28.961	28.7207	28.5548	28.7782	28.3247	29.0544						rRNA binding [GO:0019843];structural constituent of ribosome [GO:0003735];translation [GO:0006412];ribosome [GO:0005840]	rpsQ BceJ2315_02460 BCAL0243					Reference proteome;Ribonucleoprotein;Ribosomal protein;RNA-binding;rRNA-binding;Complete proteome	Discard	Discard	Discard	Discard	Discard	Discard		Discard	Discard	Cytoplasmic	3	p
31.6769	31.6454	31.756	32.0849	31.475	31.9536	31.9891	32.0821	32.3137	31.9357	31.9161	32.1222	32.0238	31.9604	32.1965	31.755	31.8827	31.9305	31.7949	31.833	31.8692	32.3356	31.8894	32.3575	32.2289						rRNA binding [GO:0019843];structural constituent of ribosome [GO:0003735];translation [GO:0006412];large ribosomal subunit [GO:0015934]	rplN BceJ2315_02470 BCAL0244					Reference proteome;Ribonucleoprotein;Ribosomal protein;RNA-binding;rRNA-binding;Complete proteome	Discard	Discard	Discard	Discard	Discard	Discard		Discard	Discard	Cytoplasmic	3	p
31.0506	30.8903	30.8075	30.7626	30.4813	30.7807	30.79	30.4314	31.0938	30.9287	30.5175	30.3449	31.0937	30.6352	31.1412	30.7091	30.5964	29.8587	30.2342	30.7723	30.3473	31.0921	30.6519	30.796	30.8829						rRNA binding [GO:0019843];structural constituent of ribosome [GO:0003735];translation [GO:0006412];ribosome [GO:0005840]	rplX BceJ2315_02480 BCAL0245					Reference proteome;Ribonucleoprotein;Ribosomal protein;RNA-binding;rRNA-binding;Complete proteome	Discard	Discard	Discard	Discard	Discard	Discard		Discard	Discard	Cytoplasmic	3	p
32.3596	32.3251	32.2774	32.665	32.3176	32.7161	32.7231	32.7784	33.0561	32.8201	32.7211	32.7217	32.894	32.7178	32.7458	32.3361	32.1615	32.6142	32.372	32.5253	32.6732	32.9811	32.66	33.2102	32.8173	+	+		+		rRNA binding [GO:0019843];structural constituent of ribosome [GO:0003735];translation [GO:0006412];tRNA binding [GO:0000049];ribosome [GO:0005840]	rplE BceJ2315_02490 BCAL0246					Reference proteome;Ribonucleoprotein;Ribosomal protein;RNA-binding;rRNA-binding;tRNA-binding;Complete proteome	Discard	Discard	Discard	Discard	Discard	Discard		Discard	Discard	Cytoplasmic	3	p
30.9781	30.8096	30.6845	31.2026	30.3295	31.0097	31.1402	30.8709	31.1407	30.7862	30.9799	31.1241	31.0922	30.9942	30.9187	30.4163	30.6933	30.8046	30.7008	30.8023	31.11	31.3127	30.7186	31.0838	30.9001						rRNA binding [GO:0019843];structural constituent of ribosome [GO:0003735];translation [GO:0006412];ribosome [GO:0005840]	rpsN BceJ2315_02500 BCAL0247					Reference proteome;Ribonucleoprotein;Ribosomal protein;RNA-binding;rRNA-binding;Complete proteome	Discard	Discard	Discard	Discard	Discard	Discard		Discard	Discard	Cytoplasmic	3	p
31.7727	31.8002	31.9986	32.1162	31.8762	32.224	32.1374	32.4324	32.5362	32.3328	32.2608	32.2404	32.1054	32.3312	32.5891	32.154	31.7376	32.1411	31.9944	32.1392	32.3332	32.4584	32.047	32.6069	32.2765	+	+		+		rRNA binding [GO:0019843];structural constituent of ribosome [GO:0003735];translation [GO:0006412];ribosome [GO:0005840]	rpsH BceJ2315_02510 BCAL0248					Reference proteome;Ribonucleoprotein;Ribosomal protein;RNA-binding;rRNA-binding;Complete proteome	Discard	Discard	Discard	Discard	Discard	Discard		Discard	Discard	Cytoplasmic	3	p
32.8456	32.8696	32.9871	33.0145	32.8761	33.2771	33.2302	33.2672	33.4386	33.3358	33.2813	33.2813	33.0096	33.4455	33.6173	32.8729	32.6275	33.1117	33.062	33.0311	33.2336	33.4658	33.1441	33.5647	33.589	+	+		+		rRNA binding [GO:0019843];structural constituent of ribosome [GO:0003735];translation [GO:0006412];ribosome [GO:0005840]	rplF BceJ2315_02520 BCAL0249					Reference proteome;Ribonucleoprotein;Ribosomal protein;RNA-binding;rRNA-binding;Complete proteome	Discard	Discard	Discard	Discard	Discard	Discard		Discard	Discard	Cytoplasmic	3	p
31.6822	31.7733	31.8238	32.0038	31.729	32.0536	32.1117	32.2503	32.461	32.161	32.1264	32.0549	31.9282	32.3191	32.4041	31.8481	31.687	32.2935	32.2173	31.925	32.084	32.3957	32.2086	32.5244	32.3732	+	+		+		rRNA binding [GO:0019843];structural constituent of ribosome [GO:0003735];translation [GO:0006412];ribosome [GO:0005840]	rplR BceJ2315_02530 BCAL0250					Reference proteome;Ribonucleoprotein;Ribosomal protein;RNA-binding;rRNA-binding;Complete proteome	Discard	Discard	Discard	Discard	Discard	Discard		Discard	Discard	Cytoplasmic	3	p
32.2759	31.9251	32.1227	32.7671	31.9649	32.2517	32.1923	32.5418	32.6253	32.593	32.4536	32.3538	32.6565	32.4644	32.5625	31.8702	32.0106	32.1925	32.2286	32.169	32.4946	32.3652	32.4303	32.836	32.4676						rRNA binding [GO:0019843];structural constituent of ribosome [GO:0003735];translation [GO:0006412];small ribosomal subunit [GO:0015935]	rpsE BceJ2315_02540 BCAL0251					Reference proteome;Ribonucleoprotein;Ribosomal protein;RNA-binding;rRNA-binding;Complete proteome	Discard	Discard	Discard	Discard	Discard	Discard		Discard	Discard	Cytoplasmic	3	p
29.6152	29.4854	29.7628	30.0304	29.7591	29.9083	29.8233	30.1612	30.1855	30.0814	29.9863	30.0953	29.6103	30.2093	30.2967	29.9203	29.5801	30.2831	30.063	29.9171	29.6688	30.1051	29.8922	30.3429	30.0471						structural constituent of ribosome [GO:0003735];translation [GO:0006412];large ribosomal subunit [GO:0015934]	rpmD BceJ2315_02550 BCAL0252					Reference proteome;Ribonucleoprotein;Ribosomal protein;Complete proteome	Discard	Discard	Discard	Discard	Discard	Discard		Discard	Discard	Cytoplasmic	3	p
32.1025	32.2271	32.1554	32.3299	32.2512	32.5542	32.7736	32.9377	32.7727	32.4223	32.6213	32.6641	32.2875	32.6598	32.9894	32.2549	31.8872	32.6631	32.2703	32.2259	32.4871	32.8316	32.6858	33.1614	32.5048	+	+		+		rRNA binding [GO:0019843];structural constituent of ribosome [GO:0003735];translation [GO:0006412];large ribosomal subunit [GO:0015934]	rplO BceJ2315_02560 BCAL0253					Reference proteome;Ribonucleoprotein;Ribosomal protein;RNA-binding;rRNA-binding;Complete proteome	Discard	Discard	Discard	Discard	Discard	Discard		Discard	Discard	Cytoplasmic	3	p
27.4086	27.3145	27.3772	27.7204	27.856	27.2687	27.2944	27.7139	27.6319	26.9777	27.3532	27.1576	27.2217	27.289	27.35	27.6216	27.3329	28.1912	28.1042	28.0041	27.2404	27.3732	27.4205	27.1653	27.8963						intracellular [GO:0005622];intracellular protein transmembrane transport [GO:0065002];plasma membrane [GO:0005886];protein targeting [GO:0006605];protein transport by the Sec complex [GO:0043952];integral component of membrane [GO:0016021]	secY BCAL0254	Multi-pass membrane protein {ECO:0000256|HAMAP-Rule:MF_01465}.;Multi-pass membrane protein {ECO:0000256|RuleBase:RU003484}.;SUBCELLULAR LOCATION: Membrane {ECO:0000256|RuleBase:RU003484};SUBCELLULAR LOCATION: Cell inner membrane {ECO:0000256|HAMAP-Rule:MF_01465}				Cell membrane;Complete proteome;Membrane;Protein transport;Reference proteome;Translocation;Transmembrane;Transmembrane helix;Transport;Cell inner membrane	Discard	Discard	Discard	Discard	Discard	Discard		Discard	Discard	Cytoplasmic Membrane	3	p
29.0963	29.0774	28.9849	29.1542	29.204	28.5697	28.8292	28.8373	28.6246	28.4052	28.9195	28.889	28.7015	28.6516	28.7561	28.5265	28.8408	28.4891	28.522	28.5135	28.8443	28.9637	28.8229	28.6594	28.8395	+	+	+	+		ribosome binding [GO:0043022];rRNA binding [GO:0019843];translation initiation factor activity [GO:0003743];cytoplasm [GO:0005737]	infA BCAL0255	SUBCELLULAR LOCATION: Cytoplasm {ECO:0000256|HAMAP-Rule:MF_00075}.				Cytoplasm;Initiation factor;Protein biosynthesis;Reference proteome;RNA-binding;rRNA-binding;Complete proteome	Discard	Discard	Discard	Discard	Discard	Discard		Discard	Discard	Cytoplasmic	3	p
30.8338	30.4162	30.7217	30.958	30.8463	30.8882	30.9216	31.1778	31.4608	31.1631	30.7452	30.9239	31.04	31.1952	31.2798	30.795	30.7817	31.1641	30.4773	30.9224	31.0652	31.2046	31.0545	31.3118	30.8098						rRNA binding [GO:0019843];structural constituent of ribosome [GO:0003735];translation [GO:0006412];tRNA binding [GO:0000049];ribosome [GO:0005840]	rpsM BceJ2315_02600 BCAL0257					Reference proteome;Ribonucleoprotein;Ribosomal protein;RNA-binding;rRNA-binding;tRNA-binding;Complete proteome	Discard	Discard	Discard	Discard	Discard	Discard		Discard	Discard	Cytoplasmic	3	p
31.171	31.156	31.3743	31.6347	31.5084	31.5214	31.5439	31.8262	31.9517	31.5252	31.4311	31.5714	31.3958	31.8334	32.2327	31.1702	31.0739	31.6218	31.3501	31.4094	31.4397	31.8019	31.4882	32.1536	31.8037						rRNA binding [GO:0019843];structural constituent of ribosome [GO:0003735];translation [GO:0006412];ribosome [GO:0005840]	rpsK BceJ2315_02610 BCAL0258					Reference proteome;Ribonucleoprotein;Ribosomal protein;RNA-binding;rRNA-binding;Complete proteome	Discard	Discard	Discard	Discard	Discard	Discard		Discard	Discard	Cytoplasmic	3	p
32.3832	32.1082	32.2496	32.2554	32.1326	32.3003	32.4456	32.4238	32.6742	32.5378	32.5486	32.1819	32.5567	32.3898	32.431	32.1904	32.0655	32.2012	32.0075	32.3005	32.4437	32.6521	32.5555	32.8206	32.8282				+		rRNA binding [GO:0019843];structural constituent of ribosome [GO:0003735];translation [GO:0006412];small ribosomal subunit [GO:0015935]	rpsD BceJ2315_02620 BCAL0259					Reference proteome;Ribonucleoprotein;Ribosomal protein;RNA-binding;rRNA-binding;Complete proteome	Discard	Discard	Discard	Discard	Discard	Discard		Discard	Discard	Cytoplasmic	3	p
32.7725	32.5815	32.731	32.9266	32.6401	32.7651	32.6839	32.7359	33.0572	32.8151	32.6951	32.6528	32.8676	32.9247	32.9014	32.7011	32.7829	32.6474	32.6427	32.7533	32.7894	32.7682	32.6761	32.9438	32.9224						DNA-directed 5'-3' RNA polymerase activity [GO:0003899];protein dimerization activity [GO:0046983];transcription, DNA-templated [GO:0006351];DNA binding [GO:0003677]	rpoA BceJ2315_02630 BCAL0260					DNA-directed RNA polymerase;Nucleotidyltransferase;Reference proteome;Transcription;Transferase;Complete proteome	Discard	Discard	Discard	Discard	Discard	Discard		Discard	Discard	Cytoplasmic	3	p
31.619	31.7864	31.6324	31.8333	31.6868	32.0375	32.1736	32.3271	32.1968	32.1159	32.2625	32.1538	31.8019	32.1443	32.2946	31.9402	31.4749	32.1766	32.0295	31.6824	32.1494	32.2831	32.0881	32.2419	32.2685	+	+		+		structural constituent of ribosome [GO:0003735];translation [GO:0006412];ribosome [GO:0005840]	rplQ BceJ2315_02640 BCAL0261					Reference proteome;Ribonucleoprotein;Ribosomal protein;Complete proteome	Discard	Discard	Discard	Discard	Discard	Discard		Discard	Discard	Cytoplasmic	3	p
NaN	NaN	NaN	NaN	NaN	NaN	NaN	NaN	NaN	NaN	NaN	NaN	NaN	NaN	NaN	NaN	NaN	NaN	NaN	25.0198	NaN	NaN	NaN	NaN	NaN	+					response to metal ion [GO:0010038]	cutA BCAL0262					Reference proteome;Complete proteome	Discard	Discard	Discard	Discard	Discard	Keep		Discard	Discard	Unknown	3	p
28.5946	28.4722	28.4231	28.4086	28.7585	28.3326	28.3512	28.3797	28.3255	27.7926	28.0992	28.1313	28.1883	27.6498	27.511	28.5459	28.4659	29.1255	29.0832	28.7231	28.349	28.0384	28.3757	27.8348	28.779		+				cell redox homeostasis [GO:0045454];cytochrome complex assembly [GO:0017004];integral component of membrane [GO:0016021];protein-disulfide reductase activity [GO:0047134];cell [GO:0005623]	dsbD BCAL0263					Membrane;Oxidoreductase;Reference proteome;Transmembrane;Transmembrane helix;Complete proteome	Discard	Discard	Discard	Discard	Discard	Discard		Discard	Discard	Cytoplasmic Membrane	3	p
30.686	30.7226	30.7445	30.6201	30.8888	30.6675	30.6525	30.6768	30.8678	30.5987	30.6309	30.5034	30.687	30.5722	30.8123	30.78	30.8368	30.2933	30.8329	30.7098	30.6439	30.7639	30.7859	30.5545	30.7985						porphobilinogen synthase activity [GO:0004655];porphyrin-containing compound biosynthetic process [GO:0006779];metal ion binding [GO:0046872]	hemB BCAL0264					Lyase;Magnesium;Metal-binding;Porphyrin biosynthesis;Reference proteome;Complete proteome	Discard	Discard	Discard	Discard	Discard	Discard		Discard	Discard	Cytoplasmic	3	p
27.6185	27.8282	27.6859	27.523	27.4181	27.7555	27.6249	27.8435	27.8557	27.6879	27.8605	27.8555	27.8171	27.7965	27.8643	27.8065	27.7826	27.7171	27.7418	27.6485	27.726	27.8938	27.6227	27.6369	27.7708						cell cycle [GO:0007049];cell division [GO:0051301];metal ion binding [GO:0046872];GTP binding [GO:0005525]	engB BceJ2315_02680 BCAL0265					Cell division;Complete proteome;GTP-binding;Magnesium;Metal-binding;Nucleotide-binding;Reference proteome;Septation;Cell cycle	Discard	Discard	Discard	Discard	Discard	Discard		Discard	Discard	Unknown	3	p
29.5925	29.4705	29.4831	29.7064	29.6506	28.9319	29.1867	28.9544	28.5942	28.9725	28.7729	28.9871	28.9517	29.0585	28.3836	29.0301	29.6667	29.5657	28.9738	29.1603	29.383	28.85	29.0371	28.4337	28.3238	+	+		+		electron carrier activity [GO:0009055];heme binding [GO:0020037];iron ion binding [GO:0005506];periplasmic space [GO:0042597]	BCAL0266		SIGNAL 1 26 {ECO:0000256|SAM:SignalP}.			Heme;Iron;Metal-binding;Reference proteome;Signal;Complete proteome	Discard	Discard	Discard	Discard	Discard	Discard		Discard	Discard	Periplasmic	3	p
27.3432	27.4672	27.521	27.5376	27.4402	27.3492	27.4831	27.528	27.3333	27.0091	27.3654	27.4824	27.2752	27.0701	27.0798	27.1845	27.4481	27.6802	27.6302	27.2466	27.2665	27.1365	27.4762	26.9538	27.5513						integral component of membrane [GO:0016021]	BCAL0267					Membrane;Reference proteome;Transmembrane;Transmembrane helix;Complete proteome	Discard	Discard	Discard	Discard	Discard	Discard		Discard	Discard	Cytoplasmic Membrane	3	p
NaN	24.695	NaN	24.4582	24.8576	NaN	NaN	24.9127	25.0399	24.6814	24.828	NaN	24.7066	24.7371	24.7405	25.1528	NaN	25.3923	25.1622	25.4169	24.7872	24.8412	25.172	NaN	NaN						cytochrome complex assembly [GO:0017004];heme binding [GO:0020037];integral component of membrane [GO:0016021]	BCAL0268					Membrane;Reference proteome;Transmembrane;Transmembrane helix;Complete proteome	Discard	Discard	Discard	Discard	Discard	Discard		Discard	Discard	Cytoplasmic Membrane	3	p
26.5823	26.887	26.6162	26.641	26.6845	26.4212	26.4928	26.4343	26.3594	26.4671	26.2496	26.2812	26.3687	26.5013	26.4583	26.3823	27.1402	26.8596	26.9171	26.8418	26.4287	26.1899	26.4391	26.4954	26.0869	+	+		+		metal ion binding [GO:0046872];molybdopterin cofactor binding [GO:0043546];nitrate assimilation [GO:0042128];oxidoreductase activity, acting on a sulfur group of donors, quinone or similar compound as acceptor [GO:0016672];periplasmic space [GO:0042597];protein repair [GO:0030091];integral component of membrane [GO:0016021]	msrP BCAL0269	SUBCELLULAR LOCATION: Periplasm {ECO:0000256|HAMAP-Rule:MF_01206}. Note=Is attached to the inner membrane when interacting with the MsrQ subunit. {ECO:0000256|HAMAP-Rule:MF_01206}.				Membrane;Metal-binding;Molybdenum;Oxidoreductase;Periplasm;Reference proteome;Signal;Transmembrane;Transmembrane helix;Complete proteome	Discard	Discard	Discard	Discard	Discard	Discard		Discard	Discard	Unknown	3	p
NaN	NaN	NaN	NaN	NaN	22.8295	NaN	NaN	NaN	NaN	NaN	NaN	NaN	NaN	NaN	NaN	NaN	NaN	NaN	NaN	NaN	NaN	NaN	NaN	NaN						electron carrier activity [GO:0009055];FMN binding [GO:0010181];heme binding [GO:0020037];metal ion binding [GO:0046872];oxidation-reduction process [GO:0055114];protein repair [GO:0030091];integral component of plasma membrane [GO:0005887]	msrQ BCAL0270	Multi-pass membrane protein {ECO:0000256|HAMAP-Rule:MF_01207, ECO:0000256|SAAS:SAAS00051006}.;SUBCELLULAR LOCATION: Cell inner membrane {ECO:0000256|HAMAP-Rule:MF_01207, ECO:0000256|SAAS:SAAS00051006}				Cell membrane;Complete proteome;Electron transport;Flavoprotein;FMN;Heme;Iron;Membrane;Metal-binding;Reference proteome;Transmembrane;Transmembrane helix;Transport;Cell inner membrane	Discard	Discard	Discard	Discard	Discard	Discard		Discard	Discard	Cytoplasmic Membrane	3	p
27.97	28.6192	28.2893	28.4941	28.467	28.5848	28.4208	28.9152	28.6061	28.5532	28.7278	28.7781	28.1898	28.732	29.021	28.6077	27.9991	28.9813	28.8417	28.5112	28.668	28.8154	28.4694	28.8166	28.782						iron-sulfur cluster assembly [GO:0016226];ferric iron binding [GO:0008199]	cyaY BceJ2315_02750 BCAL0273					Complete proteome;Reference proteome;3D-structure	Discard	Discard	Discard	Discard	Discard	Discard		Discard	Discard	Unknown	3	p
28.2389	28.2723	28.2974	28.2131	28.2019	28.3818	28.3449	28.2161	28.3451	28.0866	28.4264	28.2294	28.0828	28.0514	28.1646	28.2408	28.3231	28.383	28.4257	28.275	28.3515	28.2621	28.1555	28.1156	28.4452						penicillin binding [GO:0008658];transferase activity, transferring glycosyl groups [GO:0016757];integral component of membrane [GO:0016021]	mrcA BCAL0274					Glycosyltransferase;Membrane;Reference proteome;Transferase;Transmembrane;Transmembrane helix;Complete proteome	Discard	Discard	Discard	Discard	Discard	Discard		Discard	Discard	Extracellular	3	p
25.7652	25.6834	25.627	25.4138	25.3828	25.8526	25.7939	25.932	25.9115	25.7729	25.9301	25.9383	25.9519	25.7527	25.7955	25.7721	25.3531	25.6321	25.8443	25.557	25.8328	25.8458	25.6627	25.8141	25.9951	+					aromatic amino acid family biosynthetic process [GO:0009073];ATP binding [GO:0005524];chorismate biosynthetic process [GO:0009423];magnesium ion binding [GO:0000287];shikimate kinase activity [GO:0004765];cytoplasm [GO:0005737]	aroK BCAL0279	SUBCELLULAR LOCATION: Cytoplasm {ECO:0000256|HAMAP-Rule:MF_00109, ECO:0000256|SAAS:SAAS00719959}.				Amino-acid biosynthesis;Aromatic amino acid biosynthesis;Complete proteome;Cytoplasm;Kinase;Magnesium;Metal-binding;Nucleotide-binding;Reference proteome;Transferase;ATP-binding	Discard	Discard	Discard	Discard	Discard	Discard		Discard	Discard	Cytoplasmic	3	p
29.5238	29.5656	29.6745	29.6889	29.6745	29.6003	29.7096	29.8356	29.7231	29.7845	29.7332	29.7585	29.7276	29.8356	29.752	29.7179	29.5186	29.9589	29.7457	29.5698	29.6674	29.6245	29.5938	29.8557	29.7658		+				3-dehydroquinate synthase activity [GO:0003856];aromatic amino acid family biosynthetic process [GO:0009073];chorismate biosynthetic process [GO:0009423];cytoplasm [GO:0005737]	aroB BceJ2315_02820 BCAL0280	SUBCELLULAR LOCATION: Cytoplasm {ECO:0000255|HAMAP-Rule:MF_00110}.				Aromatic amino acid biosynthesis;Cobalt;Complete proteome;Cytoplasm;Lyase;Metal-binding;NAD;Nucleotide-binding;Reference proteome;Zinc;Amino-acid biosynthesis	Discard	Discard	Discard	Discard	Discard	Discard		Discard	Discard	Cytoplasmic	3	p
28.3044	28.5794	28.4424	28.4064	28.423	28.398	28.511	28.255	28.1475	28.3121	28.0716	28.2559	28.2501	28.2422	28.2012	28.355	28.5337	28.2481	28.6084	28.4184	28.1582	28.2446	28.3791	28.1402	28.386		+				triphosphoric monoester hydrolase activity [GO:0016793]	BCAL0281					Hydrolase;Reference proteome;Complete proteome	Discard	Discard	Discard	Discard	Discard	Discard		Discard	Discard	Cytoplasmic	3	p
30.3628	30.5244	30.323	30.3938	30.4911	29.1143	29.1496	28.7231	28.5092	29.0581	29.0604	29.2531	29.2686	29.1648	28.7642	29.4629	30.1734	29.8071	29.8116	29.5375	29.0733	28.587	29.086	28.5045	28.7763	+	+		+		transporter activity [GO:0005215]	BCAL0282		SIGNAL 1 29 {ECO:0000256|SAM:SignalP}.			Reference proteome;Signal;Complete proteome	Discard	Discard	Discard	Discard	Discard	Discard		Discard	Discard	Periplasmic	3	p
27.5871	27.8098	27.4883	27.6197	27.5324	26.817	27.1508	26.8603	26.689	26.9024	26.7509	27.0785	27.0445	27.1227	26.8042	27.1856	27.66	27.576	27.3541	27.3798	26.8328	26.5953	26.9628	26.8107	26.7648	+	+		+		ATP binding [GO:0005524];carbohydrate transport [GO:0008643];glycerol-3-phosphate-transporting ATPase activity [GO:0015430];glycerophosphodiester transmembrane transport [GO:0001407];ATP-binding cassette (ABC) transporter complex [GO:0043190]	ugpC BCAL0285	Peripheral membrane protein {ECO:0000256|HAMAP-Rule:MF_01727, ECO:0000256|SAAS:SAAS00293347}.;SUBCELLULAR LOCATION: Cell inner membrane {ECO:0000256|HAMAP-Rule:MF_01727, ECO:0000256|SAAS:SAAS00293347}				Cell inner membrane;Cell membrane;Complete proteome;Hydrolase;Membrane;Nucleotide-binding;Reference proteome;Sugar transport;Transport;ATP-binding	Discard	Discard	Discard	Discard	Discard	Discard		Discard	Discard	Cytoplasmic Membrane	3	p
27.3192	27.6121	27.6083	27.3164	27.2964	26.8067	26.9745	26.7766	26.5466	26.9297	26.7723	26.9268	26.748	26.9093	26.7986	27.2272	27.1942	27.4735	27.4459	27.0563	27.0929	26.4828	26.718	26.6098	26.6738	+	+		+		lipid metabolic process [GO:0006629];glycerophosphodiester phosphodiesterase activity [GO:0008889]	ugpQ BCAL0286					Hydrolase;Reference proteome;Complete proteome	Discard	Discard	Discard	Discard	Discard	Discard		Discard	Discard	Cytoplasmic	3	p
27.7189	27.6349	27.5017	27.567	27.6475	26.7708	26.8629	27.0532	26.7484	27.1669	27.0791	26.9355	27.2693	27.4472	27.126	27.5348	28.2385	27.5129	27.5663	27.7928	26.9107	26.8575	27.1406	26.717	26.6583	+	+		+		outer membrane [GO:0019867];integral component of membrane [GO:0016021]	BCAL0287		SIGNAL 1 24 {ECO:0000256|SAM:SignalP}.			Reference proteome;Signal;Complete proteome	Discard	Discard	Discard	Discard	Discard	Discard		Discard	Discard	Outer Membrane	3	p
30.4696	30.397	30.3625	30.225	30.4902	29.9559	30.1794	29.9975	29.672	30.0279	29.6402	29.8486	29.7675	29.9212	29.5737	29.8306	30.6259	30.3909	30.2566	30.2191	30.0405	29.7731	29.9894	29.6037	29.7557	+	+		+		transposase activity [GO:0004803];transposition, DNA-mediated [GO:0006313];DNA binding [GO:0003677]	BCAL0288					Reference proteome;Complete proteome	Discard	Discard	Discard	Discard	Discard	Discard		Discard	Discard	Unknown	3	p
30.6337	30.6713	30.6388	30.8147	30.7809	30.8634	30.9094	30.8888	30.8335	30.9163	30.9076	30.9389	30.8198	30.9037	30.9164	30.6528	30.36	30.9263	30.7928	30.648	30.786	30.919	30.7385	30.9202	30.8999	+	+				glutamate biosynthetic process [GO:0006537];glutamate synthase (ferredoxin) activity [GO:0016041]	glt1 BCAL0289					Oxidoreductase;Reference proteome;Complete proteome	Discard	Discard	Discard	Discard	Discard	Discard		Discard	Discard	Cytoplasmic Membrane	3	p
29.6173	29.7952	29.6818	29.8695	29.7898	29.7341	29.8024	29.76	29.8115	29.7798	29.6473	29.879	29.7193	29.9035	29.7491	29.4875	29.6208	29.8329	29.7159	29.4606	29.6783	29.8279	29.5748	29.7861	29.629						glutamate biosynthetic process [GO:0006537];iron-sulfur cluster binding [GO:0051536];glutamate synthase (NADPH) activity [GO:0004355]	glt2 BCAL0290					Oxidoreductase;Reference proteome;Complete proteome	Discard	Discard	Discard	Discard	Discard	Discard		Discard	Discard	Cytoplasmic	3	p
NaN	NaN	NaN	NaN	21.5467	NaN	NaN	NaN	NaN	NaN	NaN	NaN	NaN	NaN	NaN	NaN	NaN	NaN	NaN	NaN	NaN	NaN	NaN	NaN	NaN						2'-5'-RNA ligase activity [GO:0008664];2',3'-cyclic-nucleotide 3'-phosphodiesterase activity [GO:0004113]	BCAL0292					Hydrolase;Ligase;Reference proteome;Complete proteome	Discard	Discard	Discard	Discard	Discard	Discard		Discard	Discard	Unknown	3	p
NaN	NaN	NaN	24.8318	NaN	NaN	NaN	24.836	NaN	NaN	NaN	NaN	NaN	NaN	NaN	NaN	NaN	NaN	NaN	NaN	NaN	NaN	24.8881	NaN	NaN							BCAL0295					Reference proteome;Complete proteome	Discard	Discard	Discard	Discard	Discard	Discard		Discard	Discard	Unknown (This protein may have multiple localization sites)	3	p
27.93	28.0984	27.8892	27.9077	28.0729	28.0759	28.1191	27.9255	28.1453	27.4748	28.0546	27.8689	27.8801	27.3206	27.4301	28.189	28.2499	27.9293	28.3274	28.1862	28.0751	27.8431	28.1332	27.6122	28.2128						ATP binding [GO:0005524];ATPase activity, coupled to transmembrane movement of substances [GO:0042626];integral component of membrane [GO:0016021]	BCAL0296					Complete proteome;Membrane;Nucleotide-binding;Reference proteome;Transmembrane;Transmembrane helix;ATP-binding	Discard	Discard	Discard	Discard	Discard	Discard		Discard	Discard	Cytoplasmic Membrane	3	p
24.258	NaN	23.7391	22.9996	23.8344	24.2299	23.7547	23.1354	24.0269	23.7914	24.0431	23.547	23.8787	23.7349	23.9155	23.8019	23.3229	NaN	23.5109	23.2583	24.2848	24.227	23.9642	23.8357	24.0237						D-amino acid metabolic process [GO:0046416];FAD binding [GO:0071949];D-amino-acid oxidase activity [GO:0003884]	thiO BCAL0297					Reference proteome;Complete proteome	Discard	Discard	Discard	Discard	Discard	Discard		Discard	Discard	Unknown	3	p
25.719	25.7045	25.8137	25.8225	25.879	25.4807	25.6921	26.1692	25.9659	26.1563	25.9245	25.9287	25.8201	25.898	26.0046	25.5559	25.3325	25.1347	25.8663	25.651	25.9135	25.9993	25.9018	26.3698	25.5717						sulfurtransferase activity [GO:0016783];thiamine biosynthetic process [GO:0009228];thiamine diphosphate biosynthetic process [GO:0009229];cytoplasm [GO:0005737]	thiG BCAL0299	SUBCELLULAR LOCATION: Cytoplasm {ECO:0000256|HAMAP-Rule:MF_00443, ECO:0000256|SAAS:SAAS00666772}.				Cytoplasm;Reference proteome;Schiff base;Thiamine biosynthesis;Transferase;Complete proteome	Discard	Discard	Discard	Discard	Discard	Discard		Discard	Discard	Cytoplasmic	3	p
25.3271	25.4251	25.03	25.0621	25.5888	25.3271	24.8997	25.1379	25.5574	25.3202	25.2659	25.2595	24.9993	24.9223	25.2318	24.7861	24.358	24.731	25.1592	25.3474	25.3299	24.9343	25.1319	25.3264	25.6041						thiamine biosynthetic process [GO:0009228];thiamine diphosphate biosynthetic process [GO:0009229];thiamine-phosphate diphosphorylase activity [GO:0004789];magnesium ion binding [GO:0000287]	thiE BCAL0300					Magnesium;Metal-binding;Reference proteome;Thiamine biosynthesis;Transferase;Complete proteome	Discard	Discard	Discard	Discard	Discard	Discard		Discard	Discard	Cytoplasmic	3	p
27.2081	27.3443	27.1249	26.8424	27.3862	27.2977	27.3328	27.2118	27.2465	27.3299	27.3229	27.1177	27.2157	27.1625	27.5165	27.026	27.1207	27.3714	27.0993	27.1959	27.2636	27.2383	27.2977	27.35	27.4857						ATPase activity [GO:0016887];ATP binding [GO:0005524]	BCAL0301					Complete proteome;Nucleotide-binding;Reference proteome;ATP-binding	Discard	Discard	Discard	Discard	Discard	Discard		Discard	Discard	Cytoplasmic Membrane	3	p
NaN	23.4237	NaN	23.7272	NaN	24.079	23.9551	24.2068	NaN	23.4228	24.1057	24.0618	23.3538	23.3955	NaN	24.032	NaN	23.5106	23.729	23.8642	NaN	23.9486	23.8267	NaN	24.2802						transport [GO:0006810];ATP-binding cassette (ABC) transporter complex [GO:0043190]	BCAL0302	Multi-pass membrane protein {ECO:0000256|RuleBase:RU362044}.;SUBCELLULAR LOCATION: Cell inner membrane {ECO:0000256|RuleBase:RU362044}				Cell membrane;Complete proteome;Membrane;Reference proteome;Transmembrane;Transmembrane helix;Cell inner membrane	Discard	Discard	Discard	Discard	Discard	Discard		Discard	Discard	Cytoplasmic Membrane	3	p
27.4654	27.7023	27.6878	27.5524	27.6991	27.3878	27.6908	27.2963	27.4093	27.3948	27.4065	27.6431	27.4745	27.7702	27.6847	27.562	27.7299	27.2636	27.5304	28.1674	27.3638	27.8119	27.5769	27.6971	27.766						phospholipid transport [GO:0015914];integral component of membrane [GO:0016021]	BCAL0303					Membrane;Reference proteome;Transmembrane;Transmembrane helix;Complete proteome	Discard	Discard	Discard	Discard	Discard	Discard	+	Discard	Discard	Cytoplasmic Membrane	3	p
29.1082	29.3211	29.1932	29.1902	29.5704	29.2392	29.2637	29.3795	29.368	29.4168	29.4419	29.4293	29.0916	29.416	29.6941	29.1607	29.1402	29.8262	29.4742	29.3878	29.0681	29.4427	29.0945	29.3472	29.5678						membrane [GO:0016020]	BCAL0304		SIGNAL 1 27 {ECO:0000256|SAM:SignalP}.			Lipoprotein;Reference proteome;Signal;Complete proteome	Discard	Discard	Discard	Discard	Discard	Discard		Discard	Discard	Outer Membrane	3	p
30.9753	31.1349	31.1284	31.1173	31.1565	31.0793	31.1319	31.3334	31.0775	31.1529	31.2767	31.2362	31.2574	31.3829	31.4461	31.4746	30.999	31.4393	31.314	31.0026	31.1759	31.1765	31.2205	31.212	31.1214		+					BCAL0305		SIGNAL 1 22 {ECO:0000256|SAM:SignalP}.			Reference proteome;Signal;Complete proteome	Discard	Discard	Discard	Discard	Discard	Discard		Discard	Discard	Unknown	3	p
25.4285	25.969	25.8429	26.0486	NaN	26.0238	25.6818	26.0806	NaN	NaN	25.8912	25.7492	NaN	NaN	NaN	25.7211	25.6828	26.0621	25.8053	NaN	25.6224	26.0578	25.7872	26.1224	24.812							BCAL0306					Reference proteome;Complete proteome	Discard	Discard	Discard	Discard	Discard	Discard		Discard	Discard	Unknown	3	p
27.3324	27.3811	27.0314	26.717	27.0509	27.3732	27.3299	27.0537	27.2461	27.1181	27.4974	27.1595	27.2139	27.2323	27.5705	27.2815	27.5239	26.8035	26.9223	27.1546	27.1705	27.5797	27.3339	27.2436	27.5366						ATPase activity [GO:0016887];ATP binding [GO:0005524]	BCAL0307					Complete proteome;Nucleotide-binding;Reference proteome;ATP-binding	Discard	Discard	Discard	Discard	Discard	Discard		Discard	Discard	Cytoplasmic Membrane	3	p
25.7746	25.8965	25.7023	25.8277	25.493	26.4388	25.3521	26.307	26.0221	25.9697	26.3153	26.194	25.5119	26.283	26.1873	26.4932	24.5249	25.2545	26.5467	25.8521	26.1319	26.0996	25.4083	25.847	25.537							BCAL0309					Reference proteome;Complete proteome	Discard	Discard	Discard	Discard	Discard	Discard		Discard	Discard	Unknown	3	p
25.7111	24.9131	25.6877	25.2639	25.3214	26.2267	25.7722	26.3244	26.5063	26.2759	26.3959	26.2691	25.9698	26.1417	26.7827	26.2635	24.4284	25.407	25.8996	26.1087	25.9752	26.5459	26.0534	26.361	26.819	+	+		+		cell cycle [GO:0007049];cell division [GO:0051301];cell wall organization [GO:0071555];peptidoglycan biosynthetic process [GO:0009252];regulation of cell shape [GO:0008360];UDP-N-acetylgalactosamine biosynthetic process [GO:0019277];UDP-N-acetylglucosamine 1-carboxyvinyltransferase activity [GO:0008760];cytoplasm [GO:0005737]	murA BCAL0310	SUBCELLULAR LOCATION: Cytoplasm {ECO:0000256|HAMAP-Rule:MF_00111, ECO:0000256|SAAS:SAAS00767211}.				Cell division;Cell shape;Cell wall biogenesis/degradation;Complete proteome;Cytoplasm;Peptidoglycan synthesis;Pyruvate;Reference proteome;Transferase;Cell cycle	Discard	Discard	Discard	Discard	Discard	Discard		Discard	Discard	Cytoplasmic	3	p
28.3202	28.3008	28.3459	28.4999	28.1664	28.3948	28.3396	28.5079	28.2888	28.4408	28.4505	28.4987	28.3995	28.4268	28.3871	28.4999	28.5683	28.6209	28.5802	28.3126	28.3347	28.568	28.2892	28.3482	28.4648						ATP binding [GO:0005524];ATP phosphoribosyltransferase activity [GO:0003879];histidine biosynthetic process [GO:0000105];cytoplasm [GO:0005737]	hisG BceJ2315_03130 BCAL0311	SUBCELLULAR LOCATION: Cytoplasm {ECO:0000255|HAMAP-Rule:MF_01018}.				Amino-acid biosynthesis;Complete proteome;Cytoplasm;Glycosyltransferase;Histidine biosynthesis;Nucleotide-binding;Reference proteome;Transferase;ATP-binding	Discard	Discard	Discard	Discard	Discard	Discard		Discard	Discard	Cytoplasmic	3	p
29.215	29.3811	29.3048	29.3073	29.3698	29.413	29.3767	29.4709	29.406	29.4068	29.4864	29.4008	29.2654	29.4729	29.6478	29.4445	29.4525	29.7183	29.7298	29.4919	29.2556	29.5787	29.3962	29.4446	29.6727						histidine biosynthetic process [GO:0000105];NAD binding [GO:0051287];zinc ion binding [GO:0008270];histidinol dehydrogenase activity [GO:0004399]	hisD BCAL0312					Complete proteome;Histidine biosynthesis;Metal-binding;NAD;Oxidoreductase;Reference proteome;Zinc;Amino-acid biosynthesis	Discard	Discard	Discard	Discard	Discard	Discard		Discard	Discard	Cytoplasmic	3	p
27.7982	27.8192	27.8967	27.8579	27.883	28.0597	28.0466	28.0982	27.9732	27.9921	28.1445	28.0218	28.0362	28.0924	28.2152	28.1992	28.0154	28.0442	28.0074	27.9634	28.2422	28.0825	28.0357	28.1043	28.162	+	+		+		histidine biosynthetic process [GO:0000105];L-phenylalanine:2-oxoglutarate aminotransferase activity [GO:0080130];pyridoxal phosphate binding [GO:0030170];histidinol-phosphate transaminase activity [GO:0004400]	hisC BCAL0313					Aminotransferase;Coiled coil;Complete proteome;Histidine biosynthesis;Pyridoxal phosphate;Reference proteome;Transferase;Amino-acid biosynthesis	Discard	Discard	Discard	Discard	Discard	Discard		Discard	Discard	Cytoplasmic	3	p
29.707	29.4633	29.6917	29.5253	29.518	29.764	29.4835	29.6208	29.6819	29.5004	29.6122	29.5556	29.7861	29.3758	29.8071	29.7114	29.7687	29.3913	29.8095	29.4678	29.6234	29.5586	29.5211	29.8046	29.916						histidine biosynthetic process [GO:0000105];imidazoleglycerol-phosphate dehydratase activity [GO:0004424];cytoplasm [GO:0005737]	hisB BceJ2315_03160 BCAL0314	SUBCELLULAR LOCATION: Cytoplasm {ECO:0000255|HAMAP-Rule:MF_00076}.				Complete proteome;Cytoplasm;Histidine biosynthesis;Lyase;Reference proteome;Amino-acid biosynthesis	Discard	Discard	Discard	Discard	Discard	Discard		Discard	Discard	Cytoplasmic	3	p
27.7141	27.9827	27.8379	27.7706	28.0419	28.3892	28.1284	28.1086	28.0278	28.1983	28.3054	28.2348	28.0035	28.1841	28.2445	27.971	27.9915	28.1619	28.3482	27.8557	28.1149	28.3714	27.9865	28.0241	28.2423	+	+				glutamine metabolic process [GO:0006541];histidine biosynthetic process [GO:0000105];imidazoleglycerol-phosphate synthase activity [GO:0000107];cytoplasm [GO:0005737]	hisH BCAL0316	SUBCELLULAR LOCATION: Cytoplasm {ECO:0000256|HAMAP-Rule:MF_00278, ECO:0000256|SAAS:SAAS00371204}.				Complete proteome;Cytoplasm;Glutamine amidotransferase;Glycosyltransferase;Histidine biosynthesis;Reference proteome;Transferase;Amino-acid biosynthesis	Discard	Discard	Discard	Discard	Discard	Discard		Discard	Discard	Cytoplasmic	3	p
30.6152	30.7478	30.529	30.7897	30.6153	30.6875	30.5861	30.6278	30.6133	30.4847	30.6054	30.7222	30.6239	30.567	30.5378	30.705	30.7842	30.6173	30.8241	30.5504	30.621	30.6112	30.6419	30.5001	30.68						1-(5-phosphoribosyl)-5-[(5-phosphoribosylamino)methylideneamino]imidazole-4-carboxamide isomerase activity [GO:0003949];histidine biosynthetic process [GO:0000105];cytoplasm [GO:0005737]	hisA BceJ2315_03190 BCAL0317	SUBCELLULAR LOCATION: Cytoplasm {ECO:0000255|HAMAP-Rule:MF_01014}.				Complete proteome;Cytoplasm;Histidine biosynthesis;Isomerase;Reference proteome;Amino-acid biosynthesis	Discard	Discard	Discard	Discard	Discard	Discard		Discard	Discard	Cytoplasmic	3	p
28.1464	28.194	28.118	28.219	28.0333	28.285	28.2014	28.1727	28.2906	28.3552	28.0902	28.3201	28.5266	28.1216	28.274	28.3772	28.2726	28.1588	28.2001	28.2661	28.1787	28.3323	28.3	28.325	28.4477						histidine biosynthetic process [GO:0000105];imidazoleglycerol-phosphate synthase activity [GO:0000107];lyase activity [GO:0016829];cytoplasm [GO:0005737]	hisF BceJ2315_03200 BCAL0318	SUBCELLULAR LOCATION: Cytoplasm {ECO:0000255|HAMAP-Rule:MF_01013}.				Complete proteome;Cytoplasm;Histidine biosynthesis;Lyase;Reference proteome;Amino-acid biosynthesis	Discard	Discard	Discard	Discard	Discard	Discard		Discard	Discard	Cytoplasmic	3	p
26.8625	26.8394	27.1998	27.1701	26.7325	27.1051	27.1075	27.2377	27.091	27.1051	26.8634	27.098	26.994	27.2321	26.9348	27.4144	26.8733	27.5716	27.3798	26.9898	26.9106	27.1583	27.233	27.2357	27.1332						histidine biosynthetic process [GO:0000105];metal ion binding [GO:0046872];phosphoribosyl-AMP cyclohydrolase activity [GO:0004635];cytoplasm [GO:0005737]	hisI BceJ2315_03210 BCAL0319	SUBCELLULAR LOCATION: Cytoplasm {ECO:0000255|HAMAP-Rule:MF_01021}.				Complete proteome;Cytoplasm;Histidine biosynthesis;Hydrolase;Magnesium;Metal-binding;Reference proteome;Zinc;Amino-acid biosynthesis	Discard	Discard	Discard	Discard	Discard	Discard		Discard	Discard	Cytoplasmic	3	p
28.1001	28.7553	28.3456	28.6202	28.3705	28.4507	28.6365	28.6407	28.1628	28.3283	28.4812	28.7834	28.2298	28.457	28.3758	28.2235	28.1808	28.5325	28.3323	27.9631	28.6889	28.6448	28.5535	28.4877	27.8448						ATP binding [GO:0005524];histidine biosynthetic process [GO:0000105];phosphoribosyl-ATP diphosphatase activity [GO:0004636];cytoplasm [GO:0005737]	hisE BceJ2315_03220 BCAL0320	SUBCELLULAR LOCATION: Cytoplasm {ECO:0000255|HAMAP-Rule:MF_01020}.				Amino-acid biosynthesis;Complete proteome;Cytoplasm;Histidine biosynthesis;Hydrolase;Nucleotide-binding;Reference proteome;ATP-binding	Discard	Discard	Discard	Discard	Discard	Discard		Discard	Discard	Cytoplasmic	3	p
NaN	NaN	NaN	NaN	NaN	NaN	NaN	22.0803	NaN	NaN	NaN	NaN	NaN	NaN	NaN	NaN	NaN	NaN	NaN	NaN	NaN	NaN	NaN	NaN	NaN						integral component of membrane [GO:0016021]	BCAL0321					Membrane;Reference proteome;Transmembrane;Transmembrane helix;Complete proteome	Discard	Discard	Discard	Discard	Discard	Discard		Discard	Discard	Cytoplasmic Membrane	3	p
28.5201	28.8665	28.5237	28.3684	28.7195	28.8156	28.7774	28.8318	28.537	28.6939	28.701	28.7829	28.6384	28.7169	28.8705	28.9576	28.758	29.2226	28.812	28.7278	28.8772	28.7775	28.7054	28.4436	28.8128						catalytic activity [GO:0003824]	BCAL0322					Reference proteome;Complete proteome	Discard	Discard	Discard	Discard	Discard	Discard		Discard	Discard	Cytoplasmic	3	p
27.9049	27.7151	28.0486	28.1509	27.9905	28.2254	28.382	28.335	28.4305	28.1927	28.2834	28.1599	28.023	28.1425	28.1309	27.0054	27.6066	27.7389	27.8123	27.4036	28.5542	28.334	28.3822	28.2891	28.0784	+			+		plasma membrane [GO:0005886];protein secretion [GO:0009306];protein transporter activity [GO:0008565];integral component of membrane [GO:0016021]	tatA BceJ2315_03250 BCAL0323	Single-pass membrane protein {ECO:0000255|HAMAP-Rule:MF_00236}.;SUBCELLULAR LOCATION: Cell inner membrane {ECO:0000255|HAMAP-Rule:MF_00236}				Cell membrane;Complete proteome;Membrane;Protein transport;Reference proteome;Translocation;Transmembrane;Transmembrane helix;Transport;Cell inner membrane	Discard	Discard	Discard	Discard	Discard	Discard		Discard	Discard	Cytoplasmic Membrane	3	p
25.9818	25.9181	26.0014	26.5617	25.9155	25.8591	25.9345	25.5868	25.887	26.1369	25.6886	26.0147	26.3532	25.9777	25.7686	25.6591	26.3896	26.1186	26.2054	26.1974	26.0871	25.7949	26.0451	25.6729	26.0883						protein secretion [GO:0009306];protein transmembrane transporter activity [GO:0008320];protein transport by the Tat complex [GO:0043953];TAT protein transport complex [GO:0033281];integral component of plasma membrane [GO:0005887]	tatB BCAL0324	Single-pass membrane protein {ECO:0000256|HAMAP-Rule:MF_00237}.;SUBCELLULAR LOCATION: Cell inner membrane {ECO:0000256|HAMAP-Rule:MF_00237}				Cell membrane;Complete proteome;Membrane;Protein transport;Reference proteome;Translocation;Transmembrane;Transmembrane helix;Transport;Cell inner membrane	Discard	Discard	Discard	Discard	Discard	Discard		Discard	Discard	Unknown	3	p
27.9373	28.0898	27.8795	27.8178	27.8956	28.0079	27.9299	27.9663	27.4761	27.7546	27.9994	27.9667	27.5903	27.6673	27.7103	28.0852	28.1684	28.2772	28.116	27.8077	27.9322	27.8445	27.8189	27.6553	27.9343						periplasmic space [GO:0042597];serine-type endopeptidase activity [GO:0004252];integral component of membrane [GO:0016021]	BCAL0326	SUBCELLULAR LOCATION: Periplasm {ECO:0000256|RuleBase:RU364067}.				Hydrolase;Membrane;Protease;Reference proteome;Serine protease;Stress response;Transmembrane;Transmembrane helix;Complete proteome	Discard	Discard	Discard	Discard	Discard	Discard		Discard	Discard	Periplasmic	3	p
29.3237	29.2691	29.2779	29.1611	29.4282	29.46	29.1883	29.4899	29.1215	29.2296	29.5009	29.4189	29.4462	29.4333	29.5713	29.5282	29.3018	29.6572	29.3208	29.3835	29.2584	29.447	29.2185	29.4862	29.3401		+					BCAL0327					Reference proteome;Complete proteome	Discard	Discard	Discard	Discard	Discard	Discard		Discard	Discard	Cytoplasmic	3	p
30.0262	30.027	29.973	29.95	30.464	29.1229	29.0065	28.8736	28.7349	29.3379	28.9504	29.2031	29.2374	29.1293	28.2328	29.1864	30.3702	29.4733	29.5938	29.6804	29.3988	28.7396	29.1389	28.4844	28.9304	+	+		+		2 iron, 2 sulfur cluster binding [GO:0051537];ubiquinol-cytochrome-c reductase activity [GO:0008121];integral component of membrane [GO:0016021]	petA BCAL0328					Electron transport;Membrane;Oxidoreductase;Reference proteome;Transmembrane;Transmembrane helix;Transport;Complete proteome	Discard	Discard	Discard	Discard	Discard	Discard		Discard	Discard	Cytoplasmic Membrane	3	p
26.8631	26.3069	27.0092	26.9574	27.2163	25.9162	26.0718	25.4537	25.9517	25.3367	25.6372	26.0535	25.7984	25.5041	24.1641	26.4955	27.1704	26.8935	26.6726	26.7457	25.6413	24.9583	26.0303	24.4954	25.3505	+	+		+		electron carrier activity [GO:0009055];mitochondrial electron transport, ubiquinol to cytochrome c [GO:0006122];ubiquinol-cytochrome-c reductase activity [GO:0008121];respiratory chain complex III [GO:0045275]	petB BCAL0329					Electron transport;Heme;Iron;Membrane;Metal-binding;Reference proteome;Respiratory chain;Transmembrane;Transmembrane helix;Transport;Complete proteome	Discard	Discard	Discard	Discard	Discard	Discard		Discard	Discard	Cytoplasmic Membrane	3	p
29.7542	29.645	29.6365	29.9397	29.7719	29.1504	29.083	28.5795	28.9731	29.0689	28.8179	29.0472	29.2621	29.1488	28.7476	28.6241	29.7638	29.2588	29.485	29.5297	29.2862	28.4943	29.2662	28.8297	28.8507	+	+		+		electron carrier activity [GO:0009055];heme binding [GO:0020037];metal ion binding [GO:0046872];integral component of membrane [GO:0016021]	petC BCAL0330		SIGNAL 1 26 {ECO:0000256|SAM:SignalP}.			Heme;Iron;Membrane;Metal-binding;Reference proteome;Signal;Transmembrane;Transmembrane helix;Complete proteome	Discard	Discard	Discard	Discard	Discard	Discard		Discard	Discard	Cytoplasmic Membrane	3	p
31.2023	31.2364	31.3171	31.0203	31.234	31.2494	31.2761	31.1097	30.9116	31.1761	31.3695	31.2473	31.0188	31.0196	31.2533	31.3992	31.1772	31.5611	31.3801	31.0657	31.1081	31.2341	31.0894	31.1018	31.3842						response to starvation [GO:0042594]	BCAL0331					Complete proteome;Reference proteome;3D-structure	Discard	Discard	Discard	Discard	Discard	Discard		Discard	Discard	Cytoplasmic	3	p
27.4542	27.2019	27.4818	27.4117	27.6243	27.3357	27.3583	27.1633	26.8641	27.1816	27.381	27.4371	27.1493	27.0812	27.1446	27.3829	27.7401	27.7146	27.204	27.5978	27.2944	27.6017	27.3117	27.0512	27.444							BCAL0332					Reference proteome;Complete proteome	Discard	Discard	Discard	Discard	Discard	Discard		Discard	Discard	Unknown	3	p
29.0984	29.5449	29.3559	29.2619	29.3246	28.511	28.5204	28.3552	27.9399	28.5356	28.6798	28.8042	28.7747	28.741	28.3573	28.7243	29.4887	29.2376	29.1975	28.8974	28.8056	28.3197	28.7369	28.3565	28.3862	+	+		+		ionotropic glutamate receptor activity [GO:0004970];membrane [GO:0016020]	BCAL0334		SIGNAL 1 26 {ECO:0000256|SAM:SignalP}.			Reference proteome;Signal;Complete proteome	Discard	Discard	Discard	Discard	Discard	Discard		Discard	Discard	Periplasmic	3	p
27.3164	27.2902	27.3482	27.4733	27.3599	27.5153	27.3375	27.4612	27.4795	27.4527	27.3708	27.2818	27.3814	27.6398	27.5943	27.3694	27.4221	27.6051	27.5554	27.425	27.4868	27.5699	27.4476	27.4515	27.4672						integral component of membrane [GO:0016021]	BCAL0337					Membrane;Reference proteome;Transmembrane;Transmembrane helix;Complete proteome	Discard	Discard	Discard	Discard	Discard	Discard		Discard	Discard	Unknown	3	p
28.4365	28.2571	28.3635	28.32	28.3165	28.4855	28.281	28.6633	28.3624	28.3703	28.3559	28.3745	28.2128	28.4524	28.5299	28.6027	28.3446	28.5912	28.567	28.3712	28.3865	28.4844	28.3895	28.3717	28.6753							BCAL0338					Reference proteome;Complete proteome	Discard	Discard	Discard	Discard	Discard	Discard		Discard	Discard	Cytoplasmic	3	p
26.8677	27.2645	26.7859	26.7516	26.8522	27.063	27.0247	27.2824	26.756	26.8457	27.0284	26.8855	26.6471	26.9233	27.096	26.9054	26.9039	26.5362	27.0785	26.6078	26.9482	26.812	26.7117	26.698	27.1296							BCAL0339		SIGNAL 1 20 {ECO:0000256|SAM:SignalP}.			Reference proteome;Signal;Complete proteome	Discard	Discard	Discard	Discard	Discard	Discard		Discard	Discard	Periplasmic	3	p
30.336	29.8479	29.7871	30.7477	30.2204	30.6135	30.5291	30.8865	30.8327	30.7445	30.6368	30.533	30.3344	30.8645	30.8778	30.1343	27.5743	30.3727	30.3757	30.1215	30.2838	30.4734	30.2341	30.6819	30.7038							BCAL0340					Lipoprotein;Reference proteome;Complete proteome	Discard	Discard	Discard	Discard	Discard	Discard		Discard	Discard	Unknown	3	p
30.3549	30.5157	30.3575	30.6005	30.4035	30.2547	30.3718	30.4253	30.1838	29.8987	30.2608	30.2262	30.1715	30.3705	30.171	30.262	30.2224	30.5215	30.3457	30.3207	30.2534	30.2048	30.3087	30.3373	30.3436							BCAL0341					Reference proteome;Complete proteome	Discard	Discard	Discard	Discard	Discard	Discard		Discard	Discard	Cytoplasmic	3	p
30.9491	31.096	31.0075	31.0848	31.0273	30.8119	30.8861	30.8659	30.673	30.6883	30.7571	30.7806	30.7882	30.7859	30.8186	30.8364	30.9459	30.9645	30.8683	30.9345	30.849	30.8268	30.7891	30.7377	30.8085	+	+		+			BCAL0342					Reference proteome;Complete proteome	Discard	Discard	Discard	Discard	Discard	Discard		Discard	Discard	Periplasmic	1	p
32.3566	32.1756	32.1315	32.2047	32.0701	31.8351	31.76	31.6734	31.8332	31.7786	31.7882	31.7266	31.7984	31.7892	31.8725	31.9758	32.1222	32.3143	32.3245	32.0381	31.8307	31.6622	31.749	31.6649	31.9188	+	+		+			BCAL0343					Reference proteome;Complete proteome	Discard	Discard	Discard	Discard	Discard	Discard		Discard	Discard	Extracellular	3	p
24.4118	24.0888	24.1331	24.1282	24.3297	24.1032	24.2223	23.817	24.5893	23.938	24.1399	24.279	23.9242	24.1576	NaN	24.2871	23.8055	24.6863	24.9339	24.275	24.1884	24.2197	24.4291	24.2064	NaN							BCAL0344					Reference proteome;Complete proteome	Discard	Discard	Discard	Discard	Discard	Discard		Discard	Discard	Unknown	3	p
25.4343	24.6291	25.5965	25.9386	25.9421	25.5099	25.4748	25.5479	25.8402	25.3046	25.0138	25.5618	25.3878	25.8263	24.9031	25.3096	25.749	25.7887	25.8854	25.4912	25.6962	25.6712	25.6525	25.6249	25.7189							BCAL0345					Reference proteome;Complete proteome	Discard	Discard	Discard	Discard	Discard	Discard		Discard	Discard	Cytoplasmic	3	p
24.0799	NaN	23.7431	NaN	23.5529	23.3162	23.875	NaN	NaN	23.6675	NaN	23.5483	23.81	24.0406	NaN	23.825	23.8778	23.8863	23.7257	23.8169	23.7614	23.9475	23.673	23.7055	24.0985							BCAL0346					Reference proteome;Complete proteome	Discard	Discard	Discard	Discard	Discard	Discard		Discard	Discard	Unknown	3	p
29.2707	29.2934	29.1285	29.1989	29.3078	29.0372	28.9275	28.9886	28.8521	28.8395	28.9999	29.0031	28.8763	28.9919	28.9616	29.1752	29.0138	29.2461	29.2352	29.1425	28.8261	28.9386	28.9413	28.6746	29.0371	+	+		+		protein metabolic process [GO:0019538];ATP binding [GO:0005524]	clpB BCAL0347					Complete proteome;Reference proteome;Chaperone	Discard	Discard	Discard	Discard	Discard	Discard		Discard	Discard	Cytoplasmic	3	p
27.8421	28.0418	28.0324	27.9004	28.1311	27.6996	27.7493	27.8155	27.5332	27.6133	27.79	27.6219	27.5353	27.6175	28.0115	28.2029	27.6932	28.1819	28.1221	27.8123	27.7282	27.7971	27.7155	27.6002	27.8872	+			+			BCAL0348					Reference proteome;Complete proteome	Discard	Discard	Discard	Discard	Discard	Discard		Discard	Discard	Cytoplasmic	3	p
28.0199	28.1214	27.9955	28.09	28.0366	27.9001	27.8618	28.0388	27.6615	27.954	27.8991	27.8535	27.83	27.9724	27.8482	27.8038	27.824	28.2276	27.9838	27.8996	28.077	27.8632	27.8641	27.9392	28.0538		+				integral component of membrane [GO:0016021];cell outer membrane [GO:0009279]	BCAL0349		SIGNAL 1 36 {ECO:0000256|SAM:SignalP}.			Membrane;Reference proteome;Signal;Complete proteome	Discard	Discard	Discard	Discard	Discard	Discard		Discard	Discard	Unknown (This protein may have multiple localization sites)	3	p
27.7184	27.6271	27.5985	27.4741	27.5861	27.604	27.5795	27.726	27.4856	27.7125	27.6444	27.5649	27.2747	27.4559	27.5569	27.7532	27.3917	27.6722	27.6475	27.4865	27.3624	27.7244	27.4211	27.3067	27.8316							BCAL0350					Reference proteome;Complete proteome	Discard	Discard	Discard	Discard	Discard	Discard		Discard	Discard	Unknown	3	p
29.3987	29.357	29.2714	29.5208	29.4409	29.3853	29.3867	29.3444	29.4152	29.1622	29.3739	29.2098	29.1622	29.1994	29.3326	29.2983	29.5331	29.6415	29.4751	29.4725	29.233	29.2489	29.2989	29.3615	29.5188						integral component of membrane [GO:0016021]	BCAL0351					Membrane;Reference proteome;Transmembrane;Transmembrane helix;Complete proteome	Discard	Discard	Discard	Discard	Discard	Discard		Discard	Discard	Cytoplasmic Membrane	3	p
24.9403	25.5043	25.7611	26.5868	25.4161	24.771	NaN	25.4793	25.5036	NaN	24.6702	25.4191	NaN	25.6788	NaN	25.1132	NaN	25.8514	25.3284	25.6357	25.2993	25.0172	NaN	NaN	NaN						integral component of membrane [GO:0016021]	BCAL0352					Membrane;Reference proteome;Transmembrane;Transmembrane helix;Complete proteome	Discard	Discard	Discard	Discard	Discard	Discard		Discard	Discard	Unknown	3	p
26.6141	26.1129	26.5661	26.9553	26.555	26.9176	26.9384	27.2023	26.9638	27.0567	26.8656	26.9222	26.8162	27.0636	27.1199	26.9914	26.0715	26.9827	26.9508	26.7278	26.8777	26.9189	27.0496	27.0644	27.0668							BCAL0353					Complete proteome;Reference proteome;Coiled coil	Discard	Discard	Discard	Discard	Discard	Discard		Discard	Discard	Unknown	3	p
23.6371	NaN	NaN	NaN	NaN	NaN	NaN	NaN	NaN	NaN	NaN	NaN	NaN	NaN	NaN	NaN	NaN	NaN	NaN	NaN	NaN	NaN	NaN	NaN	NaN						oxidoreductase activity [GO:0016491]	BCAL0356					Reference proteome;Complete proteome	Discard	Discard	Discard	Discard	Discard	Discard		Discard	Discard	Cytoplasmic Membrane	3	p
24.9256	24.6301	24.2702	24.8679	25.0261	26.2726	26.3529	26.3904	26.0908	25.6385	24.6765	24.8799	24.5009	24.4873	25.6028	25.0166	NaN	25.2216	24.4278	25.1114	25.7624	25.9869	25.8417	25.4912	26.2564	+			+		zinc ion binding [GO:0008270];metallopeptidase activity [GO:0008237]	BCAL0358		SIGNAL 1 20 {ECO:0000256|SAM:SignalP}.			Reference proteome;Signal;Complete proteome	Discard	Discard	Discard	Discard	Discard	Discard		Discard	Discard	Unknown (This protein may have multiple localization sites)	3	p
24.7097	24.5797	24.6481	24.5446	24.5148	24.6319	24.62	24.2837	24.3165	24.7517	24.2744	24.8021	24.5307	24.1654	24.4116	24.3526	25.1118	24.3563	24.799	24.6564	24.7546	24.3628	24.1742	24.4161	24.2553						response to desiccation [GO:0009269]	BCAL0359					Lipoprotein;Reference proteome;Complete proteome	Discard	Discard	Discard	Discard	Discard	Discard		Discard	Discard	Unknown	3	p
26.7322	26.9803	26.6782	27.1588	26.7667	26.3209	26.4119	26.7493	26.3513	26.5968	26.022	26.6652	26.2697	26.0097	26.2594	26.0966	27.2066	26.9059	26.6429	26.5445	26.5094	26.1937	26.7153	26.5694	26.4902		+					BCAL0360					Reference proteome;Complete proteome	Discard	Discard	Discard	Discard	Discard	Discard		Discard	Discard	Unknown	3	p
25.5035	25.2094	25.1937	25.3071	25.6759	25.7229	25.2979	25.6807	25.7983	25.7441	25.4001	25.8309	25.2616	25.7098	25.7352	25.1081	25.5147	25.6076	25.1839	NaN	25.8528	25.5138	25.6272	25.8212	25.6806						nucleic acid binding [GO:0003676];rRNA processing [GO:0006364];methyltransferase activity [GO:0008168]	BCAL0361					Methyltransferase;Reference proteome;rRNA processing;Transferase;Complete proteome	Discard	Discard	Discard	Discard	Discard	Discard		Discard	Discard	Cytoplasmic	3	p
26.8615	26.7107	26.8552	26.8042	26.6031	26.9748	26.8307	26.8415	26.5916	26.4295	26.8021	27.3672	26.7954	26.121	26.7571	26.868	26.4587	26.9938	26.5473	26.7115	26.8939	27.0887	26.3168	26.2986	26.678							BCAL0362					Reference proteome;Complete proteome	Discard	Discard	Discard	Discard	Discard	Discard		Discard	Discard	Cytoplasmic	3	p
NaN	NaN	NaN	NaN	NaN	NaN	24.5197	25.2904	NaN	NaN	NaN	NaN	NaN	NaN	NaN	NaN	NaN	NaN	25.3223	NaN	NaN	NaN	NaN	24.3768	25.4932							BCAL0363					Complete proteome;Reference proteome;Coiled coil	Discard	Discard	Discard	Discard	Discard	Discard		Discard	Discard	Cytoplasmic	3	p
25.5005	24.3854	23.8113	24.0044	23.5819	24.4183	24.4305	23.7743	23.9681	23.9142	24.2703	23.7535	24.0196	23.3653	23.3507	24.1371	24.8436	22.8944	24.1544	24.0912	24.0674	24.7331	24.0534	24.0146	23.6378						regulation of transcription, DNA-templated [GO:0006355];transcription, DNA-templated [GO:0006351];DNA binding [GO:0003677]	BCAL0364					DNA-binding;Reference proteome;Transcription;Transcription regulation;Complete proteome	Discard	Discard	Discard	Discard	Discard	Discard		Discard	Discard	Cytoplasmic	3	p
30.9452	30.9287	30.9148	31.0105	30.7622	30.6401	30.6896	30.588	30.8278	30.9243	30.7194	30.7954	31.1356	31.0086	30.667	30.8064	31.0394	30.7479	30.7485	30.7694	30.6914	30.5122	30.6996	30.4752	30.5567				+		oxidoreductase activity [GO:0016491]	BCAL0366					Reference proteome;Complete proteome	Discard	Discard	Discard	Discard	Discard	Discard		Discard	Discard	Unknown	3	p
26.0973	26.3424	26.0101	25.6667	26.3096	25.9762	26.1268	26.2015	26.3447	26.0691	26.2603	26.0978	26.1233	25.5743	26.2766	26.2148	26.2931	25.7526	26.0436	26.2659	26.0295	26.3815	26.3614	26.2346	26.6439							BCAL0367					Reference proteome;Complete proteome	Discard	Discard	Discard	Discard	Discard	Discard		Discard	Discard	Cytoplasmic	3	p
30.4091	30.8494	30.4103	29.1577	30.8929	30.5714	31.0405	30.3841	30.6503	30.1095	30.6782	29.8253	30.9329	30.3789	30.9956	30.559	30.324	29.2758	30.5204	30.3389	29.9901	31.1179	30.928	30.758	31.7356						DNA binding [GO:0003677];regulation of transcription, DNA-templated [GO:0006355];cytoplasm [GO:0005737]	cspD BCAL0368	SUBCELLULAR LOCATION: Cytoplasm {ECO:0000256|RuleBase:RU000408, ECO:0000256|SAAS:SAAS00750856}.				Cytoplasm;Reference proteome;Complete proteome	Discard	Discard	Discard	Discard	Discard	Discard		Discard	Discard	Cytoplasmic	3	p
24.6886	24.6432	24.7698	24.5203	24.912	24.8548	24.3433	25.0303	24.6905	NaN	25.0551	24.606	NaN	NaN	24.2535	25.0312	24.582	25.3796	25.5078	24.5965	24.7798	24.4877	24.5747	24.1264	25.3899						amino acid transmembrane transporter activity [GO:0015171];integral component of membrane [GO:0016021]	BCAL0369					Membrane;Reference proteome;Transmembrane;Transmembrane helix;Complete proteome	Discard	Discard	Discard	Discard	Discard	Discard		Discard	Discard	Cytoplasmic Membrane	3	p
25.7777	25.8638	25.7738	25.8341	25.9504	25.4002	25.2905	25.6661	25.4806	25.7366	25.5123	25.6478	25.2811	25.8266	25.5918	24.908	25.8763	26.1336	25.8629	25.6607	25.6104	25.314	25.5556	25.1925	25.6336	+			+		cellular aromatic compound metabolic process [GO:0006725];ferrous iron binding [GO:0008198];oxidoreductase activity, acting on single donors with incorporation of molecular oxygen [GO:0016701];zinc ion binding [GO:0008270];dioxygenase activity [GO:0051213]	BCAL0370					Dioxygenase;Oxidoreductase;Reference proteome;Complete proteome	Discard	Discard	Discard	Discard	Discard	Discard		Discard	Discard	Unknown	3	p
23.9881	24.1199	NaN	24.2086	23.8489	NaN	24.0016	23.8348	NaN	NaN	NaN	NaN	NaN	23.9177	24.0956	NaN	NaN	23.8989	24.0418	23.6909	23.9135	24.6007	NaN	23.6315	23.9022						cofactor biosynthetic process [GO:0051188];prenyltransferase activity [GO:0004659]	ubiX BCAL0371					Flavoprotein;FMN;Prenyltransferase;Reference proteome;Transferase;Complete proteome	Discard	Discard	Discard	Discard	Discard	Discard		Discard	Discard	Cytoplasmic	3	p
29.4402	29.622	29.4305	29.8167	29.282	29.6525	29.7536	29.8581	29.6653	29.6146	29.71	29.8366	29.5424	29.5946	29.7733	29.5502	29.5584	29.5214	29.4958	29.2212	29.6048	29.8151	29.6412	29.7513	29.8396						2 iron, 2 sulfur cluster binding [GO:0051537];cell redox homeostasis [GO:0045454];electron carrier activity [GO:0009055];metal ion binding [GO:0046872];protein disulfide oxidoreductase activity [GO:0015035];cell [GO:0005623]	BCAL0372					Complete proteome;Iron;Iron-sulfur;Metal-binding;Reference proteome;2Fe-2S	Discard	Discard	Discard	Discard	Discard	Discard		Discard	Discard	Unknown	3	p
24.6666	NaN	24.5294	24.9807	24.9404	24.5094	24.8536	24.8683	24.7282	24.8015	24.839	25.0276	24.7065	24.657	25.0046	25.1666	24.73	25.0624	24.8471	24.9971	24.9072	25.0217	24.7266	24.8206	24.952						translation release factor activity, codon specific [GO:0016149];cytoplasm [GO:0005737]	prfA BceJ2315_03750 BCAL0374	SUBCELLULAR LOCATION: Cytoplasm {ECO:0000255|HAMAP-Rule:MF_00093}.				Cytoplasm;Methylation;Protein biosynthesis;Reference proteome;Complete proteome	Discard	Discard	Discard	Discard	Discard	Discard		Discard	Discard	Cytoplasmic	3	p
25.4699	25.4565	25.7064	25.4514	25.3554	25.881	26.0134	25.7858	25.4335	25.1325	26.0767	25.836	25.3509	25.5497	26.0517	25.8031	24.9615	25.1986	25.654	25.4009	25.7182	25.9867	25.6601	25.666	25.8077						NADP binding [GO:0050661];protoporphyrinogen IX biosynthetic process [GO:0006782];glutamyl-tRNA reductase activity [GO:0008883]	hemA BceJ2315_03760 BCAL0375					NADP;Oxidoreductase;Porphyrin biosynthesis;Reference proteome;Complete proteome	Discard	Discard	Discard	Discard	Discard	Discard		Discard	Discard	Cytoplasmic	3	p
28.341	28.3166	28.3956	28.3145	28.3545	28.7054	28.5198	28.8354	28.8171	28.5068	28.8762	28.7001	28.4188	28.5499	29.1061	28.8229	27.703	28.6364	28.7339	28.5738	28.597	29.1268	28.6918	28.803	29.1452	+			+		metalloaminopeptidase activity [GO:0070006]	BCAL0377					Reference proteome;Complete proteome	Discard	Discard	Discard	Discard	Discard	Discard		Discard	Discard	Unknown	3	p
24.6999	24.5265	24.8254	24.7456	24.4355	24.7091	24.7859	24.7727	24.5592	24.0427	24.5933	24.6063	24.6136	24.1902	24.3955	NaN	24.5636	24.7299	24.3327	24.4209	NaN	24.8937	24.7027	24.2193	24.5						metabolic process [GO:0008152];hydrolase activity [GO:0016787]	BCAL0378					Hydrolase;Reference proteome;Complete proteome	Discard	Discard	Discard	Discard	Discard	Discard		Discard	Discard	Unknown	3	p
25.4156	26.1069	25.8236	26.0287	25.48	25.8715	25.8155	25.8782	25.489	25.5008	25.5248	25.8537	25.4284	25.6252	25.6605	25.7829	25.5472	25.8179	25.5613	25.6538	25.7295	26.035	25.5367	25.6994	25.7504						metabolic process [GO:0008152];hydrolase activity [GO:0016787]	BCAL0379					Hydrolase;Reference proteome;Complete proteome	Discard	Discard	Discard	Discard	Discard	Discard		Discard	Discard	Cytoplasmic	3	p
NaN	NaN	NaN	NaN	NaN	NaN	NaN	NaN	27.0207	NaN	NaN	NaN	NaN	NaN	NaN	NaN	NaN	NaN	NaN	NaN	NaN	NaN	NaN	NaN	NaN						ATPase activity [GO:0016887];ATP binding [GO:0005524]	BCAL0380					Complete proteome;Nucleotide-binding;Reference proteome;ATP-binding	Discard	Discard	Discard	Discard	Discard	Discard		Discard	Discard	Cytoplasmic	3	p
NaN	NaN	NaN	NaN	NaN	NaN	NaN	NaN	27.1473	NaN	NaN	NaN	NaN	NaN	NaN	NaN	NaN	NaN	NaN	NaN	NaN	NaN	NaN	NaN	NaN						transmembrane transport [GO:0055085];transporter activity [GO:0005215];integral component of membrane [GO:0016021]	BCAL0383					Membrane;Reference proteome;Transmembrane;Transmembrane helix;Complete proteome	Discard	Discard	Discard	Discard	Discard	Discard		Discard	Discard	Cytoplasmic Membrane	3	p
NaN	NaN	21.845	NaN	NaN	NaN	NaN	NaN	NaN	NaN	NaN	NaN	NaN	NaN	NaN	NaN	22.5348	NaN	NaN	NaN	NaN	NaN	NaN	NaN	NaN							BCAL0384					Reference proteome;Complete proteome	Discard	Discard	Discard	Discard	Discard	Discard		Discard	Discard	Unknown	3	p
NaN	NaN	NaN	NaN	NaN	NaN	NaN	NaN	NaN	NaN	NaN	NaN	NaN	NaN	NaN	NaN	NaN	NaN	25.0705	NaN	NaN	NaN	NaN	NaN	NaN						gamma-aminobutyric acid transmembrane transporter activity [GO:0015185];integral component of membrane [GO:0016021]	BCAL0385					Membrane;Reference proteome;Transmembrane;Transmembrane helix;Complete proteome	Discard	Discard	Discard	Discard	Discard	Discard		Discard	Discard	Cytoplasmic Membrane	3	p
29.8397	29.8172	29.9265	29.9893	29.918	30.1604	30.1886	30.2735	30.1404	30.1311	30.2497	30.0833	30.0299	30.1924	30.3685	30.2595	30.0274	30.1993	30.071	29.9863	30.0783	30.3606	30.0032	30.1398	30.2033	+	+		+		ATPase activity [GO:0016887];GTP binding [GO:0005525];ribosomal large subunit binding [GO:0043023];ribosome binding [GO:0043022];ATP binding [GO:0005524]	ychF BCAL0387					Complete proteome;Nucleotide-binding;Reference proteome;ATP-binding	Discard	Discard	Discard	Discard	Discard	Discard		Discard	Discard	Cytoplasmic	3	p
28.1731	28.363	28.3681	28.279	28.0828	28.5595	28.6193	28.6144	28.4067	28.252	28.4291	28.5021	28.2214	28.1067	28.5168	28.6271	28.0173	28.964	28.8809	28.5105	28.5468	28.7607	28.5232	28.4516	28.8483				+		oxidoreductase activity, acting on paired donors, with incorporation or reduction of molecular oxygen, NAD(P)H as one donor, and incorporation of one atom of oxygen [GO:0016709];ubiquinone biosynthetic process [GO:0006744];FAD binding [GO:0071949]	BCAL0388					Monooxygenase;Oxidoreductase;Reference proteome;Complete proteome	Discard	Discard	Discard	Discard	Discard	Discard		Discard	Discard	Cytoplasmic	3	p
29.9467	30.0826	30.1147	29.9821	30.0899	29.9814	29.9296	30.1628	29.966	29.9657	30.1005	30.0221	30.128	30.2488	30.3801	30.0193	30.0688	29.9892	30.2333	29.8434	29.8592	30.0846	29.922	30.018	30.0272						periplasmic space [GO:0042597]	dsbC BCAL0389	SUBCELLULAR LOCATION: Periplasm {ECO:0000256|RuleBase:RU364038}.	SIGNAL 1 25 {ECO:0000256|RuleBase:RU364038}.			Periplasm;Redox-active center;Reference proteome;Signal;Complete proteome	Discard	Discard	Discard	Discard	Discard	Discard		Discard	Discard	Unknown (This protein may have multiple localization sites)	3	p
29.7444	29.7804	29.8168	29.6762	29.7658	29.7809	29.8954	29.8898	29.6225	29.6898	29.7161	29.5623	29.671	29.7904	29.7841	29.6472	29.8047	30.0517	29.7396	29.761	29.7733	29.8869	29.7406	29.8233	29.7624							BCAL0390					Reference proteome;Complete proteome	Discard	Discard	Discard	Discard	Discard	Discard		Discard	Discard	Cytoplasmic	3	p
26.1268	26.3294	26.5476	26.7347	26.4677	26.6546	26.6374	26.9461	27.0903	26.8321	27.0147	27.1001	26.5586	27.2089	27.3639	26.9313	25.875	27.1727	26.6703	26.5455	26.6557	27.0097	26.7205	27.1051	26.8984		+				FMN binding [GO:0010181];FMN reductase activity [GO:0008752];hydrolase activity [GO:0016787];oxidoreductase activity, acting on NAD(P)H, NAD(P) as acceptor [GO:0016652];oxidoreductase activity, acting on other nitrogenous compounds as donors [GO:0016661];electron carrier activity [GO:0009055]	acpD azoR BCAL0391					Flavoprotein;FMN;Hydrolase;NAD;Oxidoreductase;Reference proteome;Complete proteome	Discard	Discard	Discard	Discard	Discard	Discard		Discard	Discard	Cytoplasmic	3	p
26.5093	26.6373	26.681	26.7446	26.5727	26.9252	26.8677	27.043	26.9164	26.8347	26.9409	27.1096	26.5841	27.0325	27.0661	26.8787	26.6353	26.7511	26.6262	26.4251	26.9139	27.1559	27.0464	27.0237	27.2294	+			+		base-excision repair [GO:0006284];uracil DNA N-glycosylase activity [GO:0004844];cytoplasm [GO:0005737]	ung BCAL0394	SUBCELLULAR LOCATION: Cytoplasm {ECO:0000256|HAMAP-Rule:MF_00148}.				Cytoplasm;DNA damage;DNA repair;Glycosidase;Hydrolase;Reference proteome;Complete proteome	Discard	Discard	Discard	Discard	Discard	Discard		Discard	Discard	Unknown (This protein may have multiple localization sites)	3	p
NaN	24.2269	24.1197	24.0829	23.8437	NaN	24.1253	NaN	23.962	23.5431	24.0106	NaN	25.0267	23.8232	24.0308	NaN	24.4105	NaN	24.0688	24.1658	NaN	24.1756	23.7847	24.0365	24.7265							BCAL0395					Reference proteome;Complete proteome	Discard	Discard	Discard	Discard	Discard	Discard		Discard	Discard	Cytoplasmic	3	p
28.2191	28.5757	28.2968	28.3973	28.2978	28.4916	28.5151	28.5533	28.3712	28.4067	28.305	28.5565	28.2621	28.3337	28.4696	28.4046	28.2784	28.1971	28.4422	28.23	28.451	28.5832	28.4834	28.3493	28.5205						tryptophan biosynthetic process [GO:0000162];indole-3-glycerol-phosphate synthase activity [GO:0004425]	trpC BCAL0396					Aromatic amino acid biosynthesis;Complete proteome;Decarboxylase;Lyase;Reference proteome;Tryptophan biosynthesis;Amino-acid biosynthesis	Discard	Discard	Discard	Discard	Discard	Discard		Discard	Discard	Cytoplasmic	3	p
27.1855	27.3595	27.1236	26.8868	27.2681	27.2172	27.2068	27.3362	27.2315	27.2277	27.0835	27.1864	26.9206	26.9819	27.2441	27.2364	27.2094	26.8127	27.3541	27.1177	26.9319	27.2813	27.2923	27.2957	27.4007						metal ion binding [GO:0046872];tryptophan biosynthetic process [GO:0000162];anthranilate phosphoribosyltransferase activity [GO:0004048]	trpD BceJ2315_03990 BCAL0397					Aromatic amino acid biosynthesis;Complete proteome;Glycosyltransferase;Magnesium;Metal-binding;Reference proteome;Transferase;Tryptophan biosynthesis;Amino-acid biosynthesis	Discard	Discard	Discard	Discard	Discard	Discard		Discard	Discard	Cytoplasmic	3	p
27.6436	27.5334	27.8291	27.309	27.7014	27.6531	27.566	27.5683	27.5228	27.765	27.4293	27.3689	27.7874	27.3476	27.8322	27.5393	27.7246	27.7636	27.6264	27.469	27.454	27.4913	27.5096	27.4213	27.7281						metabolic process [GO:0008152];anthranilate synthase activity [GO:0004049]	trpG BCAL0398					Lyase;Reference proteome;Complete proteome	Discard	Discard	Discard	Discard	Discard	Discard		Discard	Discard	Cytoplasmic	3	p
29.0629	29.0153	29.0163	29.0666	29.0311	28.952	29.1372	29.1042	29.0642	29.092	29.1083	29.0655	29.0158	29.1637	29.1951	29.1684	29.1936	29.2544	29.0755	29.2508	29.0218	29.0211	29.0598	29.2767	29.4956						metal ion binding [GO:0046872];tryptophan biosynthetic process [GO:0000162];anthranilate synthase activity [GO:0004049]	trpE BCAL0399					Aromatic amino acid biosynthesis;Complete proteome;Lyase;Magnesium;Metal-binding;Reference proteome;Tryptophan biosynthesis;Amino-acid biosynthesis	Discard	Discard	Discard	Discard	Discard	Discard		Discard	Discard	Cytoplasmic	3	p
25.8404	25.7514	25.9253	26.0849	25.6508	26.1556	26.2165	26.3012	25.9977	25.8707	26.3019	26.1307	25.7579	26.0275	26.2903	26.1429	25.3867	26.214	26.1587	25.7062	26.1025	26.3875	26.2067	26.3745	26.3035				+		carbohydrate metabolic process [GO:0005975];glycolate biosynthetic process [GO:0046295];phosphoglycolate phosphatase activity [GO:0008967];metal ion binding [GO:0046872]	BCAL0400					Complete proteome;Hydrolase;Magnesium;Metal-binding;Reference proteome;Carbohydrate metabolism	Discard	Discard	Discard	Discard	Discard	Discard		Discard	Discard	Cytoplasmic	3	p
28.8528	28.9052	28.6811	28.8968	28.6336	28.7226	28.6184	28.6566	28.6697	28.5823	28.7496	28.6773	28.8094	28.8816	28.8785	28.793	29.1332	29.2282	28.7692	28.7545	28.7774	28.6472	28.582	28.8165	28.7366						carbohydrate metabolic process [GO:0005975];pentose-phosphate shunt [GO:0006098];ribulose-phosphate 3-epimerase activity [GO:0004750];metal ion binding [GO:0046872]	BCAL0401					Cobalt;Complete proteome;Isomerase;Manganese;Metal-binding;Reference proteome;Zinc;Carbohydrate metabolism	Discard	Discard	Discard	Discard	Discard	Discard		Discard	Discard	Cytoplasmic	3	p
26.4922	26.3504	26.2708	26.4642	26.2952	26.5434	26.3055	26.2609	26.3145	26.514	26.4578	26.3273	26.3511	26.226	26.4266	26.4918	26.459	26.3936	26.4232	26.3126	26.3607	26.5462	26.4476	26.45	26.7608							apaG BCAL0402					Reference proteome;Complete proteome	Discard	Discard	Discard	Discard	Discard	Discard		Discard	Discard	Unknown	3	p
26.9935	26.8843	26.7568	27.1551	26.8329	28.0602	27.7908	28.2149	28.1025	28.0729	28.0261	28.0419	27.7308	28.0511	28.2282	27.3554	26.2539	27.1737	27.2764	26.9704	27.8648	28.1362	27.8788	28.1829	28.1332	+	+		+		hydrolase activity, hydrolyzing O-glycosyl compounds [GO:0004553];peptidoglycan turnover [GO:0009254];outer membrane [GO:0019867]	BCAL0403		SIGNAL 1 18 {ECO:0000256|SAM:SignalP}.			Glycosidase;Hydrolase;Reference proteome;Signal;Complete proteome	Discard	Discard	Discard	Discard	Discard	Discard		Discard	Discard	Outer Membrane	3	p
29.4025	29.422	29.4322	29.5836	29.4724	29.7071	29.4965	29.6629	29.8015	29.6356	29.8033	29.7978	29.5219	29.8515	29.9866	29.8232	29.532	29.7101	29.8037	29.4989	29.3873	29.8161	29.5841	29.7614	29.8689		+				phenylacetate catabolic process [GO:0010124];phenylacetate-CoA ligase activity [GO:0047475];ATP binding [GO:0005524]	paaK BCAL0404					ATP-binding;Complete proteome;Ligase;Nucleotide-binding;Reference proteome;3D-structure	Discard	Discard	Discard	Discard	Discard	Discard		Discard	Discard	Cytoplasmic	3	p
27.8342	27.9743	27.8328	28.151	28.0665	28.1009	28.3196	28.7193	28.7631	28.3606	28.4559	28.4218	28.1117	28.5407	28.9024	28.1972	27.5381	28.4971	28.2531	28.4004	28.0092	28.517	28.2715	28.5137	28.8192	+	+				thiolester hydrolase activity [GO:0016790]	paaI BCAL0405					Reference proteome;Complete proteome	Discard	Discard	Discard	Discard	Discard	Discard		Discard	Discard	Unknown	3	p
30.3748	30.4021	30.5346	30.2154	30.3945	30.4689	30.2248	30.4856	30.5607	30.5418	30.5702	30.4576	30.5779	30.6251	30.7927	30.7227	30.397	30.5858	30.6293	30.3948	30.2614	30.5965	30.2956	30.4594	30.776						phenylacetate catabolic process [GO:0010124];enoyl-CoA hydratase activity [GO:0004300]	paaG BCAL0406					Lyase;Reference proteome;Complete proteome	Discard	Discard	Discard	Discard	Discard	Discard		Discard	Discard	Cytoplasmic	3	p
31.173	31.4005	31.3515	31.3827	31.3944	31.4377	31.3669	31.6775	31.7738	31.5719	31.7062	31.5677	31.3289	31.6259	32.0749	31.5801	30.9772	31.7429	31.4028	31.3022	31.2114	31.7971	31.3334	31.6141	31.7321						3,4-dihydroxybenzoate catabolic process [GO:0019619];transferase activity, transferring acyl groups other than amino-acyl groups [GO:0016747]	pcaF BCAL0407					Complete proteome;Reference proteome;Transferase;Acyltransferase	Discard	Discard	Discard	Discard	Discard	Discard		Discard	Discard	Cytoplasmic	3	p
32.9512	32.8238	32.8135	33.0996	32.7434	33.0512	32.9145	33.1648	33.3422	33.137	33.2663	33.1508	33.0833	33.0194	33.482	32.9811	32.5881	32.9908	33.0625	32.9642	32.8334	33.2268	32.7944	33.1366	33.1585						oxidoreductase activity [GO:0016491]	paaZ BCAL0408					Reference proteome;Complete proteome	Discard	Discard	Discard	Discard	Discard	Discard		Discard	Discard	Cytoplasmic	3	p
31.7622	31.9617	31.9553	32.2203	32.0958	31.9644	31.9802	31.9671	32.3228	32.0773	32.0784	32.1114	32.133	32.292	32.3318	31.9902	31.98	32.024	32.0603	32.1022	31.894	32.2055	31.9064	32.2658	32.0877						metabolic process [GO:0008152];enoyl-CoA hydratase activity [GO:0004300]	paaF BCAL0409					Lyase;Reference proteome;Complete proteome	Discard	Discard	Discard	Discard	Discard	Discard		Discard	Discard	Cytoplasmic	3	p
24.7645	24.7107	24.5289	24.6888	24.4377	24.032	24.7672	24.2513	24.604	24.4763	24.3364	24.1114	24.6908	23.9418	24.7091	24.2098	24.6599	24.0398	24.6132	24.8934	24.7067	24.7067	24.1733	24.7162	24.6831							BCAL0413					Reference proteome;Complete proteome	Discard	Discard	Discard	Discard	Discard	Discard		Discard	Discard	Cytoplasmic	3	p
NaN	26.6886	27.4822	27.535	27.5054	26.5527	26.6099	27.236	27.5027	27.5424	26.832	27.0714	27.7119	27.663	26.8982	26.9704	27.3465	28.0759	NaN	27.556	27.4449	NaN	27.3451	27.5275	NaN						DNA modification [GO:0006304];DNA binding [GO:0003677]	BCAL0418					Reference proteome;Complete proteome	Discard	Discard	Discard	Discard	Discard	Discard		Discard	Discard	Cytoplasmic	3	p
30.4755	30.6743	30.5672	30.6203	30.6031	30.5973	30.6217	30.6794	30.6474	30.6159	30.6432	30.6527	30.5144	30.6185	30.6372	30.6046	30.5907	30.746	30.6516	30.5189	30.5348	30.7219	30.5586	30.7308	30.7235						ATP binding [GO:0005524];cytoplasm [GO:0005737];DNA binding [GO:0003677];DNA topoisomerase type II (ATP-hydrolyzing) activity [GO:0003918];DNA topological change [GO:0006265];DNA-dependent DNA replication [GO:0006261];metal ion binding [GO:0046872];chromosome [GO:0005694]	gyrB BCAL0421	SUBCELLULAR LOCATION: Cytoplasm {ECO:0000256|HAMAP-Rule:MF_01898}.				Complete proteome;Cytoplasm;DNA-binding;Isomerase;Magnesium;Metal-binding;Nucleotide-binding;Reference proteome;Topoisomerase;ATP-binding	Discard	Discard	Discard	Discard	Discard	Discard		Discard	Discard	Cytoplasmic	3	p
31.3987	31.4396	31.4435	31.357	31.409	31.5066	31.5551	31.454	31.4209	31.5724	31.502	31.5331	31.4183	31.428	31.5081	31.4402	31.5238	31.3894	31.4823	31.4187	31.4292	31.5657	31.4017	31.5503	31.4199						3'-5' exonuclease activity [GO:0008408];DNA binding [GO:0003677];DNA polymerase III complex [GO:0009360];DNA replication [GO:0006260];DNA-directed DNA polymerase activity [GO:0003887];cytoplasm [GO:0005737]	dnaN BCAL0422	SUBCELLULAR LOCATION: Cytoplasm {ECO:0000256|PIRNR:PIRNR000804, ECO:0000256|SAAS:SAAS00729396}.				Cytoplasm;DNA replication;DNA-directed DNA polymerase;Nucleotidyltransferase;Reference proteome;Transferase;Complete proteome	Discard	Discard	Discard	Discard	Discard	Discard		Discard	Discard	Cytoplasmic	3	p
27.1957	27.2576	27.4272	27.1126	27.164	27.3495	27.423	27.6736	27.5535	27.4847	27.5664	27.4699	27.2639	27.4465	27.6269	27.3786	26.9949	27.1404	27.4849	27.2174	27.4562	27.5826	27.533	27.4711	27.5723	+			+		ATP binding [GO:0005524];DNA replication initiation [GO:0006270];DNA replication origin binding [GO:0003688];regulation of DNA replication [GO:0006275];cytoplasm [GO:0005737]	dnaA BceJ2315_04210 BCAL0423	SUBCELLULAR LOCATION: Cytoplasm {ECO:0000255|HAMAP-Rule:MF_00377}.				Complete proteome;Cytoplasm;DNA replication;DNA-binding;Nucleotide-binding;Reference proteome;ATP-binding	Discard	Discard	Discard	Discard	Discard	Discard		Discard	Discard	Cytoplasmic	3	p
28.5752	NaN	28.3536	28.9192	27.659	NaN	NaN	23.9499	29.0679	29.2353	NaN	22.4424	28.9807	27.6472	NaN	22.3989	29.0424	28.6954	NaN	28.9899	24.9515	NaN	27.1827	28.0303	NaN						structural constituent of ribosome [GO:0003735];translation [GO:0006412];ribosome [GO:0005840]	rpmH BceJ2315_04220 BCAL0423a					Reference proteome;Ribonucleoprotein;Ribosomal protein;Complete proteome	Discard	Discard	Discard	Discard	Discard	Discard		Discard	Discard	Cytoplasmic	3	p
NaN	NaN	23.705	23.7827	23.9244	23.6033	NaN	23.6292	NaN	23.6652	23.5863	23.5628	23.7602	23.6104	23.814	23.5386	23.5722	23.6958	NaN	23.4385	23.7771	23.7577	23.5573	23.5094	23.7917						tRNA 5'-leader removal [GO:0001682];tRNA binding [GO:0000049];ribonuclease P activity [GO:0004526]	rnpA BCAL0424					Endonuclease;Hydrolase;Nuclease;Reference proteome;RNA-binding;tRNA processing;Complete proteome	Discard	Discard	Discard	Discard	Discard	Discard		Discard	Discard	Unknown	3	p
28.2288	28.5489	28.5565	28.3579	28.8099	28.7173	28.5521	29.1179	28.654	28.3477	28.8017	28.5556	28.2803	28.3603	28.7486	29.0802	28.5276	29.1976	29.1324	28.7405	28.4474	28.5416	28.7748	28.1799	29.0489						plasma membrane [GO:0005886];protein insertion into membrane [GO:0051205];protein transport [GO:0015031];integral component of membrane [GO:0016021]	yidC BceJ2315_04250 BCAL0426	Multi-pass membrane protein {ECO:0000255|HAMAP-Rule:MF_01810}.;SUBCELLULAR LOCATION: Cell inner membrane {ECO:0000255|HAMAP-Rule:MF_01810}				Cell membrane;Chaperone;Complete proteome;Membrane;Protein transport;Reference proteome;Transmembrane;Transmembrane helix;Transport;Cell inner membrane	Discard	Discard	Discard	Discard	Discard	Discard		Discard	Discard	Cytoplasmic Membrane	3	p
25.7508	25.9617	26.1398	25.5691	25.7494	26.0913	26.2827	25.9551	25.7141	25.881	26.0489	25.745	25.6728	26.0936	25.9463	26.0099	26.0174	25.8109	26.0541	26.1125	25.9986	26.2252	25.9798	25.8493	26.4226						DNA binding [GO:0003677]	BCAL0427					Reference proteome;Complete proteome	Discard	Discard	Discard	Discard	Discard	Discard		Discard	Discard	Cytoplasmic	3	p
26.9091	26.8866	26.805	26.7781	26.7839	26.8496	26.695	26.7111	26.6209	26.7913	26.7857	26.9392	26.6788	26.6915	26.844	26.8132	26.9369	26.7222	27.0058	26.7174	26.803	26.9286	26.6742	26.6457	26.8693						GTP binding [GO:0005525];GTPase activity [GO:0003924];metal ion binding [GO:0046872];tRNA modification [GO:0006400];cytoplasm [GO:0005737]	mnmE trmE BCAL0428	SUBCELLULAR LOCATION: Cytoplasm {ECO:0000256|HAMAP-Rule:MF_00379}.				Cytoplasm;GTP-binding;Hydrolase;Magnesium;Metal-binding;Nucleotide-binding;Potassium;Reference proteome;tRNA processing;Complete proteome	Discard	Discard	Discard	Discard	Discard	Discard		Discard	Discard	Cytoplasmic	3	p
NaN	NaN	NaN	NaN	NaN	NaN	22.1934	NaN	NaN	NaN	NaN	NaN	NaN	NaN	NaN	NaN	NaN	NaN	NaN	NaN	NaN	NaN	NaN	NaN	NaN						integral component of membrane [GO:0016021]	BCAL0430					Membrane;Reference proteome;Transmembrane;Transmembrane helix;Complete proteome	Discard	Discard	Discard	Discard	Discard	Discard		Discard	Discard	Cytoplasmic Membrane	3	p
26.5852	26.2842	26.5613	26.2993	26.5264	26.1037	26.142	26.033	26.2118	26.1619	25.9987	26.0455	26.5647	26.5846	25.9147	26.394	26.7949	26.8276	26.3197	26.5185	26.1482	26.1584	26.1405	26.1372	26.4036	+					diamine N-acetyltransferase activity [GO:0004145]	speG BCAL0433					Complete proteome;Reference proteome;Transferase;Acyltransferase	Discard	Discard	Discard	Discard	Discard	Discard		Discard	Discard	Cytoplasmic	3	p
NaN	24.8538	NaN	NaN	NaN	24.3693	24.9158	NaN	NaN	NaN	NaN	NaN	NaN	NaN	NaN	NaN	NaN	NaN	NaN	NaN	NaN	NaN	NaN	NaN	NaN							BCAL0434		SIGNAL 1 22 {ECO:0000256|SAM:SignalP}.			Reference proteome;Signal;Complete proteome	Discard	Discard	Discard	Discard	Discard	Discard		Discard	Discard	Unknown	3	p
24.2731	23.7425	NaN	NaN	23.277	NaN	NaN	NaN	NaN	NaN	23.7606	23.8618	NaN	23.6811	23.4909	NaN	NaN	NaN	NaN	NaN	23.5702	NaN	NaN	NaN	NaN							BCAL0435					Reference proteome;Complete proteome	Discard	Discard	Discard	Discard	Discard	Discard		Discard	Discard	Cytoplasmic	3	p
26.5489	26.8143	26.4846	26.4394	26.6855	26.1709	26.2749	26.0612	25.7866	26.0198	25.9516	26.2157	26.0191	25.8885	25.6382	26.1781	26.9439	26.5263	26.3353	26.268	26.3586	25.812	26.1924	25.9929	25.7234	+	+		+		dioxygenase activity [GO:0051213]	BCAL0436					Dioxygenase;Oxidoreductase;Reference proteome;Complete proteome	Discard	Discard	Discard	Discard	Discard	Discard		Discard	Discard	Cytoplasmic	3	p
25.6619	26.4071	26.1195	25.6192	25.711	25.1946	25.2006	24.9442	24.7087	24.8612	25.4305	25.364	25.3598	25.2222	24.8607	25.7603	26.6433	25.5085	25.7892	25.2961	25.5314	24.9994	25.2912	NaN	24.9153	+	+				DNA dealkylation involved in DNA repair [GO:0006307];methylated-DNA-[protein]-cysteine S-methyltransferase activity [GO:0003908];sequence-specific DNA binding [GO:0043565];transcription factor activity, sequence-specific DNA binding [GO:0003700];transcription, DNA-templated [GO:0006351];zinc ion binding [GO:0008270];cytoplasm [GO:0005737]	BCAL0437	SUBCELLULAR LOCATION: Cytoplasm {ECO:0000256|HAMAP-Rule:MF_00772}.				Cytoplasm;DNA damage;DNA repair;DNA-binding;Metal-binding;Methyltransferase;Reference proteome;Transcription;Transcription regulation;Transferase;Zinc;Complete proteome	Discard	Discard	Discard	Discard	Discard	Discard		Discard	Discard	Cytoplasmic	3	p
24.3554	24.7174	24.6757	24.1837	24.6863	24.4257	24.1568	24.2765	NaN	NaN	23.9586	24.3365	24.326	NaN	23.909	24.4581	25.1146	24.7728	24.6285	24.2059	24.0765	24.1231	24.379	NaN	24.0171						base-excision repair [GO:0006284];DNA-3-methylguanine glycosylase activity [GO:0052822];DNA-7-methyladenine glycosylase activity [GO:0052821];DNA-7-methylguanine glycosylase activity [GO:0043916];DNA-3-methyladenine glycosylase activity [GO:0008725]	BCAL0438					Glycosidase;Hydrolase;Reference proteome;Complete proteome	Discard	Discard	Discard	Discard	Discard	Discard		Discard	Discard	Cytoplasmic	3	p
29.0405	29.1903	29.2533	28.9857	29.0127	29.111	29.222	29.1157	29.1628	29.3479	28.9308	29.2107	29.2668	29.3128	29.208	29.2187	29.3004	29.1186	29.1255	29.0429	29.2412	29.3207	29.185	29.1286	29.2669						glutamate-cysteine ligase activity [GO:0004357];glutathione biosynthetic process [GO:0006750];ATP binding [GO:0005524]	gshA BCAL0439					Complete proteome;Glutathione biosynthesis;Ligase;Nucleotide-binding;Reference proteome;ATP-binding	Discard	Discard	Discard	Discard	Discard	Discard		Discard	Discard	Cytoplasmic	3	p
NaN	22.9332	NaN	NaN	NaN	NaN	NaN	NaN	NaN	NaN	22.1009	NaN	NaN	NaN	NaN	22.0549	NaN	NaN	NaN	NaN	NaN	NaN	NaN	NaN	NaN							BCAL0440		SIGNAL 1 24 {ECO:0000256|SAM:SignalP}.			Reference proteome;Signal;Complete proteome	Discard	Discard	Discard	Discard	Discard	Discard		Discard	Discard	Unknown	3	p
26.324	26.4943	26.5245	26.849	26.3868	26.6278	26.5661	26.7478	26.6875	26.3401	26.7195	26.8387	26.4385	27.0496	26.7196	26.4786	26.6296	26.8634	26.9372	26.5584	26.8397	26.74	26.6828	26.8483	26.7749						transcription factor activity, sequence-specific DNA binding [GO:0003700];transcription, DNA-templated [GO:0006351];DNA binding [GO:0003677]	BCAL0444					DNA-binding;Reference proteome;Transcription;Transcription regulation;Complete proteome	Discard	Discard	Discard	Discard	Discard	Discard		Discard	Discard	Cytoplasmic	3	p
NaN	NaN	NaN	NaN	NaN	NaN	NaN	NaN	NaN	NaN	NaN	NaN	NaN	NaN	NaN	NaN	NaN	NaN	NaN	NaN	NaN	NaN	NaN	NaN	22.8716						organic phosphonate catabolic process [GO:0019700];2-aminoethylphosphonate-pyruvate transaminase activity [GO:0047304]	phnW BCAL0446					Complete proteome;Pyridoxal phosphate;Pyruvate;Reference proteome;Transferase;Aminotransferase	Discard	Discard	Discard	Discard	Discard	Discard		Discard	Discard	Cytoplasmic	3	p
23.953	23.8667	23.762	NaN	NaN	NaN	NaN	NaN	23.5522	23.7976	NaN	NaN	23.8552	NaN	NaN	24.0892	NaN	NaN	NaN	NaN	NaN	24.2698	23.9774	24.1624	NaN						metabolic process [GO:0008152];phosphonoacetate hydrolase activity [GO:0047400]	BCAL0450					Hydrolase;Reference proteome;Complete proteome	Discard	Discard	Discard	Discard	Discard	Discard		Discard	Discard	Cytoplasmic	3	p
24.7269	24.4466	25.1935	24.5422	26.8585	24.7831	23.6154	NaN	NaN	NaN	23.1868	NaN	NaN	NaN	24.8372	25.6803	26.5206	24.912	25.6321	26.05	23.2374	NaN	NaN	NaN	23.6488				+		hydrolase activity [GO:0016787]	BCAL0455					Hydrolase;Reference proteome;Complete proteome	Discard	Discard	Discard	Keep	Discard	Discard		Discard	Discard	Cytoplasmic Membrane	3	p
25.8204	25.7231	25.527	25.4733	25.7316	25.9471	25.8599	26.2035	25.2136	25.9923	25.7115	25.8379	25.676	25.7482	25.6044	25.8068	26.0421	25.8151	25.5638	25.7061	25.7898	25.8022	26.0655	25.3602	26.0755							BCAL0458					Reference proteome;Complete proteome	Discard	Discard	Discard	Discard	Discard	Discard		Discard	Discard	Cytoplasmic	3	p
27.5956	27.551	27.7007	27.5004	27.7005	27.9291	27.9424	27.8626	27.8501	28.0297	27.7502	27.6669	27.7178	27.649	27.7519	27.8903	27.8149	27.9295	27.8753	27.7092	27.9937	28.0043	27.9997	28.1656	28.3485	+			+		oxidoreductase activity, acting on the CH-OH group of donors, NAD or NADP as acceptor [GO:0016616];NAD binding [GO:0051287]	BCAL0460					Oxidoreductase;Reference proteome;Complete proteome	Discard	Discard	Discard	Discard	Discard	Discard		Discard	Discard	Cytoplasmic	3	p
26.9949	27.0844	27.2953	27.1579	27.2516	27.2343	27.3121	27.5725	27.2835	27.3465	27.2466	27.2626	27.1243	27.2859	27.5953	27.2902	27.0987	27.4983	27.5013	27.2114	27.1029	27.8511	27.4506	27.3051	27.715						transcription factor activity, sequence-specific DNA binding [GO:0003700];transcription, DNA-templated [GO:0006351];DNA binding [GO:0003677]	BCAL0461					DNA-binding;Reference proteome;Transcription;Transcription regulation;Complete proteome	Discard	Discard	Discard	Discard	Discard	Discard		Discard	Discard	Cytoplasmic	3	p
31.5162	31.5474	31.5057	31.5742	31.517	31.6525	31.5806	31.571	31.5039	31.5547	31.5149	31.5492	31.4145	31.4066	31.5149	31.5641	31.6312	31.6714	31.5931	31.4897	31.6039	31.5705	31.5231	31.56	31.5749						DNA topoisomerase type I activity [GO:0003917];DNA topological change [GO:0006265];DNA binding [GO:0003677]	BCAL0462					Isomerase;Reference proteome;Complete proteome	Discard	Discard	Discard	Discard	Discard	Discard		Discard	Discard	Cytoplasmic	3	p
26.2683	26.3667	25.8524	25.8692	25.9833	26.5004	26.5995	26.3227	26.1169	25.8412	26.3124	26.4768	26.0727	25.9595	26.3483	26.5992	25.6999	26.6697	26.3376	26.068	26.1424	26.7077	26.0009	26.4172	26.3267						cell redox homeostasis [GO:0045454];cell [GO:0005623]	BCAL0463					Reference proteome;Complete proteome	Discard	Discard	Discard	Discard	Discard	Discard		Discard	Discard	Cytoplasmic	3	p
26.394	25.9408	26.1656	26.1838	25.9856	26.6249	26.2004	26.6213	26.2995	26.3213	26.9293	26.5521	26.6126	26.2782	26.3055	26.6614	25.7546	26.7939	26.5454	26.6807	26.4345	26.489	26.181	26.5284	26.8545						peptide deformylase activity [GO:0042586];translation [GO:0006412];metal ion binding [GO:0046872]	def BCAL0465					Hydrolase;Iron;Metal-binding;Protein biosynthesis;Reference proteome;Complete proteome	Discard	Discard	Discard	Discard	Discard	Discard		Discard	Discard	Cytoplasmic	3	p
25.8633	26.1516	26.2535	25.9774	26.5024	26.0927	26.248	26.2954	26.3807	26.1657	26.1957	26.1622	25.9593	26.1002	26.4178	26.447	26.1976	26.478	26.2887	26.3167	26.1609	26.079	26.3835	26.2559	26.5101						methionyl-tRNA formyltransferase activity [GO:0004479]	fmt BceJ2315_04640 BCAL0466					Protein biosynthesis;Reference proteome;Transferase;Complete proteome	Discard	Discard	Discard	Discard	Discard	Discard		Discard	Discard	Cytoplasmic	3	p
28.0849	28.1497	28.1962	28.3162	28.192	27.6591	27.8465	27.8934	27.8761	27.7351	27.7541	27.8978	28.2401	28.113	27.9092	28.0264	28.8001	28.3441	28.2974	28.1785	27.8717	27.7094	27.984	28.0882	28.0667	+					metal ion binding [GO:0046872];metalloendopeptidase activity [GO:0004222];plasma membrane [GO:0005886];integral component of membrane [GO:0016021]	htpX BceJ2315_04660 BCAL0468	Multi-pass membrane protein {ECO:0000255|HAMAP-Rule:MF_00188}.;SUBCELLULAR LOCATION: Cell inner membrane {ECO:0000255|HAMAP-Rule:MF_00188}				Cell membrane;Complete proteome;Hydrolase;Membrane;Metal-binding;Metalloprotease;Protease;Reference proteome;Transmembrane;Transmembrane helix;Zinc;Cell inner membrane	Discard	Discard	Discard	Discard	Discard	Discard		Discard	Discard	Cytoplasmic Membrane	3	p
25.0428	25.1035	25.0527	24.6731	25.1108	25.1744	24.9261	25.1003	24.7815	25.1338	25.0543	24.9017	24.7509	24.8208	25.2552	25.0297	25.1342	25.3212	25.0119	25.209	25.3756	25.1696	25.0232	24.9031	25.4713						regulation of transcription, DNA-templated [GO:0006355];RNA binding [GO:0003723];rRNA methyltransferase activity [GO:0008649];cytoplasm [GO:0005737]	rsmB BCAL0469	SUBCELLULAR LOCATION: Cytoplasm {ECO:0000256|SAAS:SAAS00633808}.				Cytoplasm;Methyltransferase;Reference proteome;RNA-binding;rRNA processing;S-adenosyl-L-methionine;Transferase;Complete proteome	Discard	Discard	Discard	Discard	Discard	Discard		Discard	Discard	Unknown (This protein may have multiple localization sites)	3	p
26.6147	26.7123	26.6786	26.4459	26.7024	26.6948	26.5207	26.6835	26.1932	26.4569	26.7038	26.4804	26.7445	26.6182	26.2072	26.7209	26.9406	26.9331	26.9232	26.7223	26.5086	26.8463	26.4396	26.5658	26.7691							BCAL0470		SIGNAL 1 31 {ECO:0000256|SAM:SignalP}.			Reference proteome;Signal;Complete proteome	Discard	Discard	Discard	Discard	Discard	Discard		Discard	Discard	Unknown	3	p
27.2057	27.3083	27.2188	27.2612	27.3687	27.4117	27.4206	27.1807	27.1236	26.666	27.3668	27.3334	27.231	26.9803	26.8868	27.3056	27.2512	27.4368	27.3471	27.4952	27.2746	27.1533	27.4383	27.1288	27.4401						ATP binding [GO:0005524];intracellular [GO:0005622];phosphorelay sensor kinase activity [GO:0000155];integral component of membrane [GO:0016021]	BCAL0471					Complete proteome;Kinase;Membrane;Nucleotide-binding;Reference proteome;Transferase;Transmembrane;Transmembrane helix;ATP-binding	Discard	Discard	Discard	Discard	Discard	Discard		Discard	Discard	Cytoplasmic Membrane	3	p
28.6742	28.7699	28.6538	28.6193	28.9205	28.931	28.7075	28.619	28.6129	28.7567	28.8192	28.8959	28.4556	28.9227	29.0076	29.2118	28.6977	28.64	29.1146	28.846	29.0587	28.7465	28.7012	28.7508	28.9463						phosphorelay signal transduction system [GO:0000160];sequence-specific DNA binding [GO:0043565];intracellular [GO:0005622]	BCAL0472					Reference proteome;Complete proteome	Discard	Discard	Discard	Discard	Discard	Discard		Discard	Discard	Cytoplasmic	3	p
24.9941	25.4152	25.324	25.1074	25.0435	24.8647	24.9739	24.8475	24.7712	24.945	24.8595	24.8711	24.9801	24.6979	24.7661	25.1447	25.4188	24.4712	24.716	24.9527	25.0883	25.1845	24.9245	24.8901	24.8388		+				ligase activity [GO:0016874];metal ion binding [GO:0046872];queuosine biosynthetic process [GO:0008616];ATP binding [GO:0005524]	queC BceJ2315_04710 BCAL0473					Complete proteome;Ligase;Metal-binding;Nucleotide-binding;Queuosine biosynthesis;Reference proteome;Zinc;ATP-binding	Discard	Discard	Discard	Discard	Discard	Discard		Discard	Discard	Cytoplasmic	3	p
24.3851	NaN	24.4054	NaN	NaN	24.3249	NaN	24.0705	24.431	NaN	NaN	24.1391	23.5908	24.4074	24.6125	24.7229	NaN	NaN	24.5592	24.2838	24.3392	24.4596	NaN	NaN	24.8466						carbon-nitrogen lyase activity [GO:0016840];magnesium ion binding [GO:0000287];queuosine biosynthetic process [GO:0008616];S-adenosyl-L-methionine binding [GO:1904047];4 iron, 4 sulfur cluster binding [GO:0051539]	queE BCAL0474					Complete proteome;Iron;Iron-sulfur;Lyase;Magnesium;Metal-binding;Queuosine biosynthesis;Reference proteome;S-adenosyl-L-methionine;4Fe-4S	Discard	Discard	Discard	Discard	Discard	Discard		Discard	Discard	Cytoplasmic	3	p
24.9491	24.8224	24.7698	24.3028	24.7165	25.0933	25.2941	24.9529	24.6093	24.5937	24.8182	25.182	24.8028	NaN	25.0519	25.1061	24.2372	24.9352	NaN	24.9625	25.4883	25.252	25.2248	25.1104	24.9718				+			BCAL0475					Reference proteome;Complete proteome	Discard	Discard	Discard	Discard	Discard	Discard		Discard	Discard	Cytoplasmic	3	p
24.3669	24.5548	24.1803	24.0486	24.5596	24.7366	24.117	24.7834	24.3512	24.43	24.4827	24.5366	24.7589	24.6077	24.1465	24.5773	24.4165	24.2534	24.5455	24.234	24.6802	24.4395	24.2117	24.4163	24.6132						penicillin binding [GO:0008658];integral component of membrane [GO:0016021]	mrdA BCAL0479					Membrane;Reference proteome;Transmembrane;Transmembrane helix;Complete proteome	Discard	Discard	Discard	Discard	Discard	Discard		Discard	Discard	Cytoplasmic Membrane	3	p
NaN	NaN	NaN	NaN	NaN	NaN	NaN	NaN	NaN	NaN	NaN	NaN	NaN	NaN	NaN	NaN	NaN	NaN	NaN	NaN	NaN	NaN	NaN	NaN	NaN						regulation of cell shape [GO:0008360];integral component of membrane [GO:0016021]	BCAL0480					Membrane;Reference proteome;Transmembrane;Transmembrane helix;Complete proteome	Discard	Discard	Discard	Discard	Discard	Discard		Discard	Discard	Cytoplasmic Membrane	3	p
25.1486	24.7003	25.4544	24.6876	24.8677	25.2996	24.5784	24.7914	25.2859	24.8737	24.9083	24.9412	25.2299	24.9221	24.5659	25.6705	25.1149	25.0977	25.1267	24.54	24.6985	24.4743	24.9214	24.63	24.7522						regulation of cell shape [GO:0008360];integral component of membrane [GO:0016021]	BCAL0481					Membrane;Reference proteome;Transmembrane;Transmembrane helix;Complete proteome	Discard	Discard	Discard	Discard	Discard	Discard		Discard	Discard	Unknown	3	p
30.0264	30.1067	30.1025	30.1542	30.0916	30.3757	30.6	30.6682	30.4953	30.4199	30.3659	30.4884	30.2807	30.5461	30.4356	30.1881	30.3365	30.4337	30.2633	30.3222	30.4233	30.4811	30.4393	30.6136	30.5408	+	+		+		cell morphogenesis [GO:0000902]	mreB BCAL0482					Reference proteome;Complete proteome	Discard	Discard	Discard	Discard	Discard	Discard		Discard	Discard	Cytoplasmic	3	p
NaN	NaN	NaN	NaN	NaN	NaN	NaN	NaN	25.0809	NaN	NaN	NaN	NaN	NaN	NaN	NaN	NaN	NaN	NaN	NaN	NaN	NaN	NaN	NaN	NaN						ligase activity [GO:0016874];regulation of translational fidelity [GO:0006450];translation [GO:0006412];ATP binding [GO:0005524]	gatC BceJ2315_04810 BCAL0483					Complete proteome;Ligase;Nucleotide-binding;Protein biosynthesis;Reference proteome;ATP-binding	Discard	Discard	Discard	Discard	Discard	Discard		Discard	Discard	Cytoplasmic	3	p
29.6362	29.8007	29.8915	29.7882	29.8786	29.8601	29.7411	30.0441	29.921	29.8693	29.8448	29.9552	29.7248	29.8838	30.0739	29.9702	29.8425	30.1999	30.0812	29.8324	29.7936	30.0077	29.8675	30.0383	30.1553						amidase activity [GO:0004040];ATP binding [GO:0005524];glutaminyl-tRNA synthase (glutamine-hydrolyzing) activity [GO:0050567];translation [GO:0006412];glutamyl-tRNA(Gln) amidotransferase complex [GO:0030956]	gatA BceJ2315_04820 BCAL0484					Complete proteome;Ligase;Nucleotide-binding;Protein biosynthesis;Reference proteome;ATP-binding	Discard	Discard	Discard	Discard	Discard	Discard		Discard	Discard	Cytoplasmic	3	p
29.5501	29.8341	29.6749	29.7824	29.5559	29.7559	29.8901	29.7773	29.7894	29.6879	29.762	29.7578	29.6954	29.5869	29.837	29.7907	29.7911	29.7442	29.8366	29.6599	29.751	29.8352	29.6525	29.8546	29.739						carbon-nitrogen ligase activity, with glutamine as amido-N-donor [GO:0016884];translation [GO:0006412];ATP binding [GO:0005524]	gatB BceJ2315_04830 BCAL0485					Complete proteome;Ligase;Nucleotide-binding;Protein biosynthesis;Reference proteome;ATP-binding	Discard	Discard	Discard	Discard	Discard	Discard		Discard	Discard	Cytoplasmic	3	p
28.084	28.3707	28.2568	27.9235	28.0934	28.3138	28.0824	28.1803	27.7614	27.9844	28.1455	28.2252	27.9391	27.9088	28.0318	28.4388	28.2334	28.4109	28.3455	28.0417	28.0659	28.107	28.0174	27.9992	28.2566						phosphotransferase activity, phosphate group as acceptor [GO:0016776];polyphosphate metabolic process [GO:0006797];kinase activity [GO:0016301]	BCAL0486					Kinase;Reference proteome;Transferase;Complete proteome	Discard	Discard	Discard	Discard	Discard	Discard		Discard	Discard	Cytoplasmic	3	p
29.7494	29.6828	29.8128	29.6809	29.7913	29.7418	29.6663	29.8606	29.608	29.6647	29.7656	29.7766	29.6193	29.5671	29.7176	29.7412	29.948	29.8085	29.7084	29.6065	29.7896	29.8052	29.5852	29.5471	29.8827						DNA repair [GO:0006281];exonuclease activity [GO:0004527];DNA-(apurinic or apyrimidinic site) lyase activity [GO:0003906]	BCAL0487					Endonuclease;Exonuclease;Hydrolase;Lyase;Nuclease;Reference proteome;Complete proteome	Discard	Discard	Discard	Discard	Discard	Discard		Discard	Discard	Cytoplasmic	3	p
24.4425	24.4844	NaN	24.2475	NaN	NaN	NaN	NaN	NaN	NaN	23.7532	NaN	24.3697	NaN	NaN	24.3101	24.7811	24.3028	NaN	24.3296	NaN	NaN	24.6395	NaN	NaN						zinc ion binding [GO:0008270];alcohol dehydrogenase (NADP+) activity [GO:0008106]	BCAL0488					Metal-binding;Oxidoreductase;Reference proteome;Zinc;Complete proteome	Discard	Discard	Discard	Discard	Discard	Discard		Discard	Discard	Cytoplasmic	3	p
26.2261	26.3402	26.0944	26.3722	25.9585	26.4247	26.1181	26.2358	26.5276	26.4711	26.5137	26.5797	26.2661	26.3552	26.3317	26.1652	25.6014	26.2147	25.9769	25.7786	26.0651	26.2188	25.9567	26.191	26.279						metalloendopeptidase activity [GO:0004222]	BCAL0490		SIGNAL 1 24 {ECO:0000256|SAM:SignalP}.			Hydrolase;Metalloprotease;Protease;Reference proteome;Signal;Zinc;Complete proteome	Discard	Discard	Discard	Discard	Discard	Discard		Discard	Discard	Unknown	3	p
24.6636	24.7044	24.6031	24.5983	24.8532	24.4929	24.6336	24.7243	24.3005	24.5196	24.3257	24.3855	24.2257	24.5638	24.5013	24.2887	24.9109	24.5671	24.709	24.6359	24.3831	24.4409	24.4941	24.5332	24.4186		+		+			metW BCAL0492					Reference proteome;Complete proteome	Discard	Discard	Discard	Discard	Discard	Discard		Discard	Discard	Cytoplasmic	3	p
25.6726	25.7669	25.4562	25.7934	25.7419	25.9348	25.5467	25.5213	25.6406	25.7455	25.9087	25.9073	25.3201	25.8539	25.5289	25.6974	25.7395	25.955	25.8529	25.482	25.7022	25.7659	25.5212	25.5895	26.0917						homoserine O-acetyltransferase activity [GO:0004414];homoserine O-succinyltransferase activity [GO:0008899];methionine biosynthetic process [GO:0009086];cytoplasm [GO:0005737]	metXS BceJ2315_04910 BCAL0493	SUBCELLULAR LOCATION: Cytoplasm {ECO:0000255|HAMAP-Rule:MF_00296}.				Amino-acid biosynthesis;Complete proteome;Cytoplasm;Methionine biosynthesis;Reference proteome;Transferase;Acyltransferase	Discard	Discard	Discard	Discard	Discard	Discard		Discard	Discard	Cytoplasmic	3	p
24.5208	25.059	25.0519	24.1705	24.7253	25.024	24.8258	24.9049	23.9506	24.5046	24.5729	25.4213	25.0325	23.8818	23.4864	24.6776	24.5006	24.3529	24.8768	24.3086	24.8361	25.2314	25.0825	24.6189	24.8671						regulation of transcription, DNA-templated [GO:0006355];transcription, DNA-templated [GO:0006351];DNA binding [GO:0003677]	BCAL0494					DNA-binding;Reference proteome;Transcription;Transcription regulation;Complete proteome	Discard	Discard	Discard	Discard	Discard	Discard		Discard	Discard	Cytoplasmic	3	p
NaN	NaN	21.8499	NaN	NaN	NaN	NaN	NaN	NaN	NaN	NaN	NaN	NaN	NaN	NaN	NaN	NaN	NaN	NaN	NaN	NaN	NaN	NaN	NaN	NaN						metabolic process [GO:0008152];hydrolase activity [GO:0016787]	BCAL0495					Hydrolase;Reference proteome;Complete proteome	Discard	Discard	Discard	Discard	Discard	Discard		Discard	Discard	Cytoplasmic	3	p
29.6376	29.6587	29.59	29.5495	29.5938	29.9622	29.6639	29.7244	29.7514	29.7897	29.7965	29.8399	29.7534	29.5879	29.8861	29.7547	29.7633	29.7287	29.914	29.5828	29.8497	29.8715	29.666	29.7532	29.8627				+		acetylglutamate kinase activity [GO:0003991];arginine biosynthetic process [GO:0006526];ATP binding [GO:0005524];cytoplasm [GO:0005737]	argB BceJ2315_04940 BCAL0496	SUBCELLULAR LOCATION: Cytoplasm {ECO:0000255|HAMAP-Rule:MF_00082}.				Amino-acid biosynthesis;Arginine biosynthesis;Complete proteome;Cytoplasm;Kinase;Nucleotide-binding;Reference proteome;Transferase;ATP-binding	Discard	Discard	Discard	Discard	Discard	Discard		Discard	Discard	Cytoplasmic	3	p
NaN	NaN	23.9767	NaN	NaN	24.3532	23.8712	NaN	NaN	NaN	24.2856	24.2742	NaN	NaN	NaN	NaN	24.3274	NaN	NaN	NaN	NaN	23.7972	NaN	NaN	NaN						intracellular [GO:0005622];phosphorelay sensor kinase activity [GO:0000155];integral component of membrane [GO:0016021]	BCAL0497					Kinase;Membrane;Reference proteome;Transferase;Transmembrane;Transmembrane helix;Complete proteome	Discard	Discard	Discard	Discard	Discard	Discard		Discard	Discard	Cytoplasmic Membrane	3	p
27.3068	27.3423	27.3894	27.5489	27.4167	27.1555	27.2756	27.2294	27.2135	27.3066	27.1734	27.4429	27.3893	27.317	NaN	27.2571	27.1785	27.2402	27.5051	27.6262	26.9629	27.2252	27.6353	27.267	27.3089						phosphorelay signal transduction system [GO:0000160];sequence-specific DNA binding [GO:0043565];intracellular [GO:0005622]	BCAL0499					Reference proteome;Complete proteome	Discard	Discard	Discard	Discard	Discard	Discard		Discard	Discard	Cytoplasmic	3	p
30.602	30.7287	30.6741	30.7506	30.6209	30.823	30.7916	30.8489	30.772	30.6708	30.7142	30.7866	30.6792	30.7039	30.7781	30.553	30.7975	30.8636	30.7447	30.6114	30.8591	30.8475	30.656	30.8734	30.8582						ATP binding [GO:0005524];ATPase activity [GO:0016887];peptidase activity, acting on L-amino acid peptides [GO:0070011];HslUV protease complex [GO:0009376]	hslU BceJ2315_04970 BCAL0500	SUBCELLULAR LOCATION: Cytoplasm {ECO:0000255|HAMAP-Rule:MF_00249}.				Chaperone;Complete proteome;Cytoplasm;Nucleotide-binding;Reference proteome;ATP-binding	Discard	Discard	Discard	Discard	Discard	Discard		Discard	Discard	Cytoplasmic	3	p
28.0693	28.8584	28.6339	28.5278	28.4441	29.0049	28.8549	29.0193	28.7856	28.3944	28.9328	28.8395	28.529	28.6854	29.1069	28.9356	28.6218	29.0325	28.7579	28.298	28.6454	28.9864	28.6925	28.9923	28.8155						metal ion binding [GO:0046872];proteasome core complex [GO:0005839];proteolysis involved in cellular protein catabolic process [GO:0051603];threonine-type endopeptidase activity [GO:0004298];HslUV protease complex [GO:0009376]	hslV BceJ2315_04980 BCAL0501	SUBCELLULAR LOCATION: Cytoplasm {ECO:0000255|HAMAP-Rule:MF_00248}.				Complete proteome;Cytoplasm;Hydrolase;Metal-binding;Protease;Reference proteome;Sodium;Threonine protease;Allosteric enzyme	Discard	Discard	Discard	Discard	Discard	Discard		Discard	Discard	Cytoplasmic	3	p
30.0205	30.7738	30.2728	30.3882	30.5864	30.6335	30.4286	30.8049	30.2523	30.2281	30.5407	30.6276	30.2035	30.5058	30.8311	30.5493	30.2324	30.7802	30.651	30.1057	30.5132	30.8161	30.5947	30.3588	30.7183						regulation of gene expression [GO:0010468];zinc ion binding [GO:0008270];cytoplasm [GO:0005737]	dksA BCAL0502	SUBCELLULAR LOCATION: Cytoplasm {ECO:0000256|HAMAP-Rule:MF_00926}.				Cytoplasm;Metal-binding;Reference proteome;Zinc;Zinc-finger;Complete proteome	Discard	Discard	Discard	Discard	Discard	Discard		Discard	Discard	Cytoplasmic	3	p
29.8385	30.014	29.9153	30.2914	30.0054	30.0153	29.9686	29.9024	30.4206	30.1099	29.8437	30.1849	30.0989	30.2533	30.0557	29.8395	29.9181	30.2207	30.1203	30.012	29.8989	30.2015	29.9499	30.2225	30.2058							BCAL0503					Reference proteome;Complete proteome	Discard	Discard	Discard	Discard	Discard	Discard		Discard	Discard	Cytoplasmic	3	p
25.1566	24.8446	25.2704	25.1323	25.1969	25.0488	24.9965	25.2259	25.0272	25.3128	25.1828	25.1681	25.0964	25.0952	25.3966	24.9215	24.9968	25.3875	25.253	25.3057	24.7086	24.8863	25.1502	25.2959	24.7962						methyltransferase activity [GO:0008168];RNA binding [GO:0003723];rRNA processing [GO:0006364];cytoplasm [GO:0005737]	BCAL0504	SUBCELLULAR LOCATION: Cytoplasm {ECO:0000256|SAAS:SAAS00351055}.				Cytoplasm;Methyltransferase;Reference proteome;rRNA processing;S-adenosyl-L-methionine;Transferase;Complete proteome	Discard	Discard	Discard	Discard	Discard	Discard		Discard	Discard	Cytoplasmic	3	p
27.6716	27.7395	27.6002	27.8126	27.6619	28.1391	27.9155	27.9834	27.7766	27.9704	28.0186	27.8439	27.7308	28.1588	27.8449	27.984	27.8439	27.9989	27.7816	27.8085	27.9749	28.0343	27.8363	28.0077	28.0906	+			+			BCAL0506					Complete proteome;Reference proteome;Coiled coil	Discard	Discard	Discard	Discard	Discard	Discard		Discard	Discard	Unknown	3	p
26.3887	26.723	26.8151	26.4924	26.917	26.6058	26.7474	26.7396	26.5726	26.5008	26.8449	26.8113	26.6566	26.7353	26.6546	26.7641	26.8393	27.0817	26.4795	26.5741	26.6636	26.8326	26.8437	26.599	26.9634						diaminopimelate epimerase activity [GO:0008837];lysine biosynthetic process via diaminopimelate [GO:0009089];cytoplasm [GO:0005737]	dapF BCAL0507	SUBCELLULAR LOCATION: Cytoplasm {ECO:0000256|HAMAP-Rule:MF_00197, ECO:0000256|SAAS:SAAS00028061}.				Complete proteome;Cytoplasm;Isomerase;Lysine biosynthesis;Reference proteome;Amino-acid biosynthesis	Discard	Discard	Discard	Discard	Discard	Discard		Discard	Discard	Cytoplasmic	3	p
25.734	25.9846	25.676	25.696	25.8144	25.9265	26.1408	25.9224	25.7587	25.8824	25.6994	26.0767	25.7378	25.9682	25.9112	25.8351	25.8283	25.9535	25.7521	25.8381	25.9317	26.0269	26.0271	25.9877	26.2031				+		transferase activity, transferring acyl groups [GO:0016746];integral component of membrane [GO:0016021]	BCAL0508					Complete proteome;Reference proteome;Transferase;Acyltransferase	Discard	Discard	Discard	Discard	Discard	Discard		Discard	Discard	Cytoplasmic Membrane	3	p
32.4206	32.5191	32.4949	32.4937	32.3946	32.3173	32.2176	32.2189	32.3189	32.3783	32.3957	32.3053	32.3342	32.3316	32.4496	32.4197	32.2811	32.5948	32.4821	32.2097	32.2808	32.2629	32.1932	32.1752	32.1548	+			+		ATP binding [GO:0005524];metal ion binding [GO:0046872];methionine adenosyltransferase activity [GO:0004478];one-carbon metabolic process [GO:0006730];S-adenosylmethionine biosynthetic process [GO:0006556];cytoplasm [GO:0005737]	metK BceJ2315_05060 BCAL0509	SUBCELLULAR LOCATION: Cytoplasm {ECO:0000255|HAMAP-Rule:MF_00086}.				Complete proteome;Cytoplasm;Magnesium;Metal-binding;Nucleotide-binding;One-carbon metabolism;Potassium;Reference proteome;Transferase;ATP-binding	Discard	Discard	Discard	Discard	Discard	Discard		Discard	Discard	Cytoplasmic	3	p
28.9614	28.8238	28.8547	28.8278	28.742	28.8961	28.7828	28.878	28.6862	28.4388	28.604	28.6927	28.7725	28.5123	28.5837	28.8142	28.6403	29.1997	28.993	28.8714	28.7865	28.8914	28.7353	28.5327	28.9906		+					BCAL0511					Reference proteome;Complete proteome	Discard	Discard	Discard	Discard	Discard	Discard		Discard	Discard	Unknown	3	p
30.541	30.4383	30.4055	30.1287	30.5163	30.2822	30.2682	30.3304	30.2823	30.2898	30.2719	30.2795	30.308	30.2178	30.3061	30.2843	30.4088	30.533	30.4434	30.3452	30.2719	30.3146	30.3075	30.0384	30.2978							BCAL0513					Reference proteome;Complete proteome	Discard	Discard	Discard	Discard	Discard	Discard		Discard	Discard	Cytoplasmic	3	p
25.8996	25.3037	25.4566	24.8629	25.317	25.7787	25.9429	25.7084	25.1041	NaN	25.5339	25.6745	25.0707	24.813	24.9703	26.1015	25.0806	24.8867	25.3734	25.6644	25.4955	25.9306	25.462	25.5887	25.7809							BCAL0516					Reference proteome;Complete proteome	Discard	Discard	Discard	Discard	Discard	Discard		Discard	Discard	Unknown	3	p
25.1043	25.069	25.0333	24.9395	25.4159	25.1673	25.5058	24.8276	24.6492	25.0784	25.2409	24.9764	25.0504	24.7718	25.3071	24.8447	25.2656	24.0022	24.5927	24.9687	24.9871	24.9126	25.0799	24.891	25.1099						ATP binding [GO:0005524];magnesium ion binding [GO:0000287];protein serine/threonine kinase activity [GO:0004674];response to stress [GO:0006950];cytoplasm [GO:0005737]	srkA BCAL0517	SUBCELLULAR LOCATION: Cytoplasm {ECO:0000256|HAMAP-Rule:MF_01497}.				Complete proteome;Cytoplasm;Kinase;Magnesium;Metal-binding;Nucleotide-binding;Phosphoprotein;Reference proteome;Serine/threonine-protein kinase;Stress response;Transferase;ATP-binding	Discard	Discard	Discard	Discard	Discard	Discard		Discard	Discard	Cytoplasmic	3	p
25.3302	25.6726	25.3439	25.3444	25.0733	25.3293	25.2088	25.2513	24.7379	24.7823	24.8253	25.4225	24.9193	25.6552	24.9197	24.9761	25.7264	25.6353	25.3785	25.0566	25.1352	24.9029	25.1554	24.8387	25.4718						cellular aldehyde metabolic process [GO:0006081];aldehyde dehydrogenase [NAD(P)+] activity [GO:0004030]	calB BCAL0518					Oxidoreductase;Reference proteome;Complete proteome	Discard	Discard	Discard	Discard	Discard	Discard		Discard	Discard	Cytoplasmic	3	p
24.2548	NaN	24.3193	NaN	NaN	NaN	NaN	NaN	NaN	NaN	NaN	NaN	NaN	NaN	NaN	NaN	NaN	NaN	NaN	NaN	NaN	NaN	NaN	NaN	NaN						oxidoreductase activity, acting on CH-OH group of donors [GO:0016614];flavin adenine dinucleotide binding [GO:0050660]	BCAL0519					Reference proteome;Complete proteome	Discard	Discard	Discard	Discard	Discard	Discard		Discard	Discard	Cytoplasmic Membrane	3	p
NaN	NaN	NaN	NaN	23.6439	NaN	NaN	NaN	NaN	NaN	NaN	NaN	NaN	NaN	NaN	NaN	NaN	NaN	NaN	NaN	NaN	NaN	NaN	NaN	NaN						ATP binding [GO:0005524];ATPase activity [GO:0016887];bacterial-type flagellum assembly [GO:0044780];bacterial-type flagellum-dependent cell motility [GO:0071973];biosynthetic process [GO:0009058];protein secretion by the type III secretion system [GO:0030254];type III protein secretion system complex [GO:0030257];cytoplasm [GO:0005737]	fliI BCAL0522					Hydrolase;Reference proteome;Complete proteome	Discard	Discard	Discard	Discard	Discard	Discard		Discard	Discard	Cytoplasmic	3	p
25.5543	25.2454	25.345	25.0805	25.2327	24.2413	NaN	NaN	NaN	NaN	24.5384	NaN	NaN	NaN	NaN	25.7961	23.9028	NaN	24.9609	24.9869	NaN	24.38	NaN	NaN	NaN	+	+		+		bacterial-type flagellum-dependent cell motility [GO:0071973];chemotaxis [GO:0006935];motor activity [GO:0003774];bacterial-type flagellum [GO:0009288]	fliG BCAL0524					Cilium;Complete proteome;Flagellum;Reference proteome;Cell projection	Discard	Keep	Discard	Keep	Discard	Keep		Keep	Discard	Cytoplasmic	3	p
26.2835	26.1877	25.7523	26.1398	25.8132	NaN	NaN	24.7918	25.1497	NaN	NaN	NaN	NaN	NaN	NaN	25.6773	NaN	NaN	25.5632	25.5988	NaN	NaN	NaN	NaN	NaN		+		+		bacterial-type flagellum-dependent cell motility [GO:0071973];integral component of membrane [GO:0016021];motor activity [GO:0003774];bacterial-type flagellum basal body, MS ring [GO:0009431]	fliF BCAL0525	SUBCELLULAR LOCATION: Bacterial flagellum basal body {ECO:0000256|PIRNR:PIRNR004862}.				Cell projection;Cilium;Complete proteome;Flagellum;Membrane;Reference proteome;Transmembrane;Transmembrane helix;Bacterial flagellum	Discard	Keep	Discard	Keep	Discard	Discard		Keep	Discard	Cytoplasmic Membrane	3	p
NaN	NaN	NaN	NaN	22.1171	NaN	NaN	NaN	NaN	NaN	NaN	NaN	NaN	NaN	NaN	NaN	NaN	NaN	NaN	NaN	NaN	NaN	NaN	NaN	NaN						bacterial-type flagellum assembly [GO:0044780];cytosol [GO:0005829]	fliS BCAL0527	SUBCELLULAR LOCATION: Cytoplasm, cytosol {ECO:0000256|PIRNR:PIRNR039090}.				Cell projection;Cilium;Complete proteome;Cytoplasm;Flagellum;Reference proteome;Bacterial flagellum biogenesis	Discard	Discard	Discard	Discard	Discard	Discard		Discard	Discard	Cytoplasmic	3	p
NaN	NaN	NaN	NaN	NaN	NaN	NaN	NaN	NaN	NaN	NaN	NaN	NaN	NaN	NaN	NaN	NaN	NaN	NaN	NaN	NaN	NaN	NaN	NaN	24.2606						integral component of membrane [GO:0016021]	BCAL0531					Membrane;Reference proteome;Transmembrane;Transmembrane helix;Complete proteome	Discard	Discard	Discard	Discard	Discard	Discard		Discard	Discard	Cytoplasmic Membrane	3	p
24.7857	24.3956	24.7874	24.4839	24.4247	24.712	24.7229	24.7597	24.668	24.4147	24.731	24.4825	NaN	24.7939	24.6306	24.3108	NaN	24.5862	24.5683	24.5295	24.397	24.5083	24.3512	24.7914	25.084							BCAL0532					Reference proteome;Complete proteome	Discard	Discard	Discard	Discard	Discard	Discard		Discard	Discard	Cytoplasmic	3	p
NaN	NaN	NaN	NaN	NaN	NaN	NaN	NaN	22.0517	NaN	NaN	NaN	NaN	NaN	NaN	NaN	NaN	NaN	NaN	NaN	NaN	NaN	NaN	NaN	NaN						amino acid transmembrane transporter activity [GO:0015171];integral component of membrane [GO:0016021]	BCAL0533					Membrane;Reference proteome;Transmembrane;Transmembrane helix;Complete proteome	Discard	Discard	Discard	Discard	Discard	Discard		Discard	Discard	Cytoplasmic Membrane	3	p
NaN	NaN	NaN	NaN	NaN	NaN	NaN	NaN	NaN	NaN	NaN	NaN	NaN	NaN	NaN	NaN	NaN	NaN	NaN	23.5547	NaN	NaN	NaN	NaN	NaN						DNA binding [GO:0003677];phosphorelay signal transduction system [GO:0000160];regulation of transcription, DNA-templated [GO:0006355];transcription, DNA-templated [GO:0006351];intracellular [GO:0005622]	BCAL0534					DNA-binding;Reference proteome;Transcription;Transcription regulation;Complete proteome	Discard	Discard	Discard	Discard	Discard	Discard		Discard	Discard	Cytoplasmic	3	p
29.6171	29.4224	29.4999	29.6575	29.4033	29.9757	30.0712	30.1382	30.2971	29.8609	30.2057	29.9725	29.9909	30.0227	30.2762	30.1272	29.1721	30.1203	29.9679	29.8289	29.8013	30.4419	29.8971	30.2794	30.2252	+	+		+		ferredoxin-NADP+ reductase activity [GO:0004324]	fpr BCAL0536					Oxidoreductase;Reference proteome;Complete proteome	Discard	Discard	Discard	Discard	Discard	Discard		Discard	Discard	Cytoplasmic	3	p
24.5286	24.8249	24.9276	24.9219	24.7373	24.6286	25.0902	24.9227	24.5243	24.3126	24.5053	24.9617	NaN	24.7038	24.7081	24.9014	NaN	25.1333	25.0929	24.6454	25.0901	24.687	25.275	24.4482	25.1551						exonuclease activity [GO:0004527];endonuclease activity [GO:0004519]	BCAL0537					Endonuclease;Exonuclease;Hydrolase;Nuclease;Reference proteome;Complete proteome	Discard	Discard	Discard	Discard	Discard	Discard		Discard	Discard	Cytoplasmic	3	p
25.8622	26.1226	26.227	26.1896	26.2397	25.6059	25.5938	NaN	26.023	25.945	25.7225	25.8032	NaN	NaN	26.1163	25.7657	26.1839	26.5661	25.9915	25.6446	NaN	25.6627	25.8976	26.1174	26.1142							BCAL0538		SIGNAL 1 19 {ECO:0000256|SAM:SignalP}.			Reference proteome;Signal;Complete proteome	Discard	Discard	Discard	Discard	Discard	Discard		Discard	Discard	Unknown	3	p
25.156	25.4759	25.5744	25.626	25.5218	25.4378	25.4354	25.7375	24.5581	25.1922	25.2192	25.3104	25.2227	25.137	25.418	25.1742	25.4554	25.3534	25.5975	25.0005	25.2726	25.1293	25.025	24.9584	25.2935						ATP-dependent peptidase activity [GO:0004176];protein catabolic process [GO:0030163];serine-type endopeptidase activity [GO:0004252];ATP binding [GO:0005524]	BCAL0540					Reference proteome;Complete proteome	Discard	Discard	Discard	Discard	Discard	Discard		Discard	Discard	Cytoplasmic	3	p
24.7695	25.129	25.0485	24.636	24.9859	24.7094	24.9744	24.2384	NaN	24.1189	24.7663	24.6603	24.4542	24.1497	NaN	24.8428	25.4188	25.1333	24.5511	24.7973	24.5932	24.2385	24.5819	23.9522	24.6						oxidoreductase activity [GO:0016491]	BCAL0541					Reference proteome;Complete proteome	Discard	Discard	Discard	Discard	Discard	Discard		Discard	Discard	Cytoplasmic	3	p
27.4415	27.9004	27.9968	28.1712	28.0363	27.3102	27.5766	27.7093	27.638	27.9402	27.7112	27.7913	27.7526	28.1272	28.0241	27.7189	28.1969	28.169	27.717	27.7447	27.5578	27.1353	27.3878	27.5013	27.232				+		aerobic electron transport chain [GO:0019646];electron carrier activity [GO:0009055];metal ion binding [GO:0046872];4 iron, 4 sulfur cluster binding [GO:0051539]	BCAL0542		SIGNAL 1 27 {ECO:0000256|SAM:SignalP}.			Complete proteome;Electron transport;Iron;Iron-sulfur;Metal-binding;Reference proteome;Signal;Transport;4Fe-4S	Discard	Discard	Discard	Discard	Discard	Discard		Discard	Discard	Unknown	3	p
23.1861	23.5498	NaN	NaN	23.4241	NaN	NaN	NaN	NaN	NaN	NaN	NaN	NaN	NaN	NaN	NaN	22.9531	NaN	23.406	23.391	NaN	NaN	NaN	NaN	NaN						transmembrane transporter activity [GO:0022857];integral component of membrane [GO:0016021]	BCAL0543					Membrane;Reference proteome;Transmembrane;Transmembrane helix;Complete proteome	Discard	Discard	Discard	Discard	Discard	Discard		Discard	Discard	Cytoplasmic Membrane	3	p
32.526	32.4714	32.4153	32.5197	32.5122	32.1361	32.0696	32.1659	32.2088	32.1479	32.108	32.2723	32.2996	32.3355	32.2254	32.2627	32.0674	32.533	32.4728	32.428	32.0882	32.1347	32.1523	32.1592	32.1879	+	+		+		transmembrane transport [GO:0055085];ATP-binding cassette (ABC) transporter complex [GO:0043190]	dppA BCAL0544		SIGNAL 1 31 {ECO:0000256|SAM:SignalP}.			Reference proteome;Signal;Complete proteome	Discard	Discard	Discard	Discard	Discard	Discard		Discard	Discard	Periplasmic	3	p
27.4336	27.1465	27.3011	27.3801	27.5651	27.3765	27.2056	27.008	27.0396	26.8728	27.3773	27.2121	27.2012	26.9979	26.5673	27.322	27.0549	26.6147	27.4021	27.3978	27.1237	26.8758	27.3339	26.5677	27.4375						plasma membrane [GO:0005886];transport [GO:0006810];integral component of membrane [GO:0016021]	dppB BCAL0545	Multi-pass membrane protein {ECO:0000256|RuleBase:RU363032}.;SUBCELLULAR LOCATION: Cell membrane {ECO:0000256|RuleBase:RU363032}				Membrane;Reference proteome;Transmembrane;Transmembrane helix;Transport;Complete proteome	Discard	Discard	Discard	Discard	Discard	Discard		Discard	Discard	Cytoplasmic Membrane	3	p
25.8961	26.1238	25.9989	25.7529	26.252	25.9088	25.7624	26.1575	25.6339	25.6413	25.9487	26.0241	NaN	25.4138	25.913	25.9214	25.5582	26.2409	26.0958	26.2383	26.0322	25.7501	25.9245	25.8225	25.8654						plasma membrane [GO:0005886];transport [GO:0006810];integral component of membrane [GO:0016021]	dppC BCAL0546	Multi-pass membrane protein {ECO:0000256|RuleBase:RU363032}.;SUBCELLULAR LOCATION: Cell membrane {ECO:0000256|RuleBase:RU363032}				Complete proteome;Membrane;Reference proteome;Transmembrane;Transmembrane helix;Transport;Cell membrane	Discard	Discard	Discard	Discard	Discard	Discard		Discard	Discard	Cytoplasmic Membrane	3	p
28.8819	28.9306	29.0148	28.9227	28.9271	28.8425	28.9052	28.7844	28.7137	28.6897	28.7971	28.7544	28.824	28.8734	28.9826	28.958	28.921	29.2235	29.1675	29.0466	28.7706	28.9925	28.8053	28.812	28.9857						ATPase activity [GO:0016887];peptide transport [GO:0015833];ATP binding [GO:0005524]	dppD BCAL0547					Complete proteome;Nucleotide-binding;Reference proteome;Transport;ATP-binding	Discard	Discard	Discard	Discard	Discard	Discard		Discard	Discard	Cytoplasmic Membrane	3	p
28.4186	28.4772	28.5165	28.7811	28.49	28.4403	28.5454	28.4338	28.4419	28.3623	28.2944	28.4615	28.3883	28.4863	28.337	28.2254	28.4396	28.5588	28.5953	28.5107	28.5444	28.4211	28.5094	28.5222	28.4916						ATPase activity [GO:0016887];peptide transport [GO:0015833];ATP binding [GO:0005524]	dppF BCAL0548					Complete proteome;Nucleotide-binding;Reference proteome;Transport;ATP-binding	Discard	Discard	Discard	Discard	Discard	Discard		Discard	Discard	Cytoplasmic Membrane	3	p
NaN	NaN	NaN	NaN	NaN	NaN	NaN	NaN	22.5776	NaN	NaN	NaN	NaN	NaN	NaN	NaN	NaN	NaN	NaN	NaN	NaN	NaN	NaN	NaN	NaN							BCAL0549					Reference proteome;Complete proteome	Discard	Discard	Discard	Discard	Discard	Discard		Discard	Discard	Unknown	3	p
25.9106	25.7242	25.5887	25.5742	25.9017	25.864	25.6096	25.9011	25.6907	25.2676	25.8458	25.7331	25.355	25.5274	25.3494	25.6611	25.3572	26.1273	25.8597	25.5705	25.8488	25.7678	25.744	25.2593	25.3022						carbohydrate metabolic process [GO:0005975];catalytic activity [GO:0003824];hydrolase activity [GO:0016787]	BCAL0550;BCAL0551					Hydrolase;Reference proteome;Complete proteome	Discard	Discard	Discard	Discard	Discard	Discard		Discard	Discard	Cytoplasmic	3	p
NaN	NaN	NaN	NaN	NaN	NaN	22.2613	NaN	NaN	NaN	NaN	NaN	NaN	NaN	NaN	NaN	NaN	NaN	NaN	NaN	NaN	NaN	NaN	NaN	NaN						hydrolase activity [GO:0016787]	BCAL0552					Hydrolase;Reference proteome;Complete proteome	Discard	Discard	Discard	Discard	Discard	Discard		Discard	Discard	Cytoplasmic	3	p
NaN	NaN	NaN	NaN	NaN	NaN	NaN	NaN	NaN	NaN	NaN	NaN	NaN	NaN	NaN	NaN	NaN	NaN	25.217	NaN	NaN	NaN	NaN	NaN	24.388						transcription factor activity, sequence-specific DNA binding [GO:0003700];transcription, DNA-templated [GO:0006351];DNA binding [GO:0003677]	BCAL0553					DNA-binding;Reference proteome;Transcription;Transcription regulation;Complete proteome	Discard	Discard	Discard	Discard	Discard	Discard		Discard	Discard	Cytoplasmic	3	p
24.4718	24.8322	24.6395	25.0242	24.7049	24.6275	24.5688	24.9104	24.6994	24.767	24.8121	25.0157	24.7609	24.7563	24.903	24.9413	24.819	24.8593	24.9339	24.6955	25.1129	24.6309	25.1398	24.8123	25.2448						ATP binding [GO:0005524];metal ion binding [GO:0046872];5-formyltetrahydrofolate cyclo-ligase activity [GO:0030272]	BCAL0554					Complete proteome;Ligase;Magnesium;Metal-binding;Nucleotide-binding;Reference proteome;ATP-binding	Discard	Discard	Discard	Discard	Discard	Discard		Discard	Discard	Unknown	3	p
30.807	30.7565	30.6412	30.7534	30.7254	30.804	30.682	30.7445	30.6004	30.6576	30.7655	30.7715	30.6945	30.7726	30.8279	30.8053	30.8173	30.9331	30.8942	30.8294	30.5954	30.716	30.5404	30.6826	30.7722						hydrolase activity, hydrolyzing O-glycosyl compounds [GO:0004553];periplasmic space [GO:0042597]	BCAL0555		SIGNAL 1 29 {ECO:0000256|SAM:SignalP}.			Reference proteome;Signal;Complete proteome	Discard	Discard	Discard	Discard	Discard	Discard		Discard	Discard	Periplasmic	3	p
26.0279	26.3455	26.1456	26.0806	26.2205	26.2874	26.1801	26.1051	25.8115	25.69	25.9754	26.0327	25.6785	26.0001	25.8062	26.3266	26.1532	26.466	26.4008	26.2908	25.9258	25.9557	26.0379	25.9053	25.7553				+		coenzyme binding [GO:0050662];catalytic activity [GO:0003824]	BCAL0556					Reference proteome;Complete proteome	Discard	Discard	Discard	Discard	Discard	Discard		Discard	Discard	Unknown	3	p
27.2634	27.4601	27.575	27.6498	27.561	27.5398	27.4704	27.6283	27.4461	27.5119	27.4298	27.272	27.4259	27.6799	27.5731	27.3481	27.5083	27.6935	27.6007	27.5191	27.3935	27.33	27.5858	27.6325	27.5822						transferase activity [GO:0016740]	BCAL0557					Reference proteome;Transferase;Complete proteome	Discard	Discard	Discard	Discard	Discard	Discard		Discard	Discard	Unknown	3	p
27.3546	27.5278	27.4458	27.3249	27.4869	27.1802	27.5239	27.4708	27.2808	27.2684	27.3533	27.417	27.208	27.3132	27.2404	27.2484	27.3863	27.74	27.5964	27.2345	27.2043	27.5112	27.4455	27.3465	27.5818						ATP:3'-cytidine-cytidine-tRNA adenylyltransferase activity [GO:0052929];CTP:3'-cytidine-tRNA cytidylyltransferase activity [GO:0052928];CTP:tRNA cytidylyltransferase activity [GO:0052927];hydrolase activity [GO:0016787];metal ion binding [GO:0046872];RNA binding [GO:0003723];RNA repair [GO:0042245];tRNA 3'-terminal CCA addition [GO:0001680];ATP binding [GO:0005524]	cca BceJ2315_05550 BCAL0558					Complete proteome;Hydrolase;Magnesium;Metal-binding;Multifunctional enzyme;Nickel;Nucleotide-binding;Nucleotidyltransferase;Reference proteome;RNA repair;RNA-binding;Transferase;tRNA processing;ATP-binding	Discard	Discard	Discard	Discard	Discard	Discard		Discard	Discard	Cytoplasmic	3	p
NaN	NaN	NaN	NaN	NaN	NaN	NaN	NaN	22.3558	NaN	NaN	NaN	NaN	NaN	NaN	NaN	NaN	NaN	NaN	NaN	NaN	NaN	NaN	NaN	NaN						sequence-specific DNA binding [GO:0043565]	BCAL0559					DNA-binding;Reference proteome;Complete proteome	Discard	Discard	Discard	Discard	Discard	Discard		Discard	Discard	Unknown	3	p
NaN	NaN	NaN	22.5769	NaN	NaN	NaN	NaN	NaN	NaN	NaN	NaN	NaN	NaN	NaN	NaN	NaN	NaN	NaN	NaN	NaN	NaN	NaN	NaN	NaN						bacterial-type flagellum assembly [GO:0044780]	flgN BCAL0561					Cilium;Complete proteome;Flagellum;Reference proteome;Cell projection	Discard	Discard	Discard	Discard	Discard	Discard		Discard	Discard	Unknown	3	p
23.5679	NaN	NaN	NaN	NaN	NaN	NaN	NaN	NaN	NaN	NaN	NaN	NaN	NaN	NaN	24.1435	NaN	23.8451	23.6238	NaN	NaN	NaN	NaN	NaN	NaN						negative regulation of transcription, DNA-templated [GO:0045892]	flgM BCAL0562					Cilium;Complete proteome;Flagellum;Reference proteome;Cell projection	Discard	Discard	Discard	Discard	Discard	Discard		Discard	Discard	Extracellular	3	p
NaN	NaN	NaN	NaN	NaN	NaN	NaN	NaN	21.6178	NaN	NaN	NaN	NaN	NaN	NaN	NaN	NaN	NaN	NaN	NaN	NaN	NaN	NaN	NaN	NaN						bacterial-type flagellum organization [GO:0044781]	flgD BCAL0566					Complete proteome;Reference proteome;Bacterial flagellum biogenesis	Discard	Discard	Discard	Discard	Discard	Discard		Discard	Discard	Extracellular	3	p
25.0779	24.7268	24.4235	24.9242	24.3918	NaN	NaN	24.5198	24.0432	NaN	23.9537	24.3552	24.2611	23.7621	24.8934	24.4735	23.2405	24.5191	24.6729	24.3114	NaN	24.3383	23.5511	23.7705	24.0751						bacterial-type flagellum-dependent cell motility [GO:0071973];bacterial-type flagellum basal body [GO:0009425]	flgE1 BCAL0567;flgE2 BCAM0987	SUBCELLULAR LOCATION: Bacterial flagellum basal body {ECO:0000256|RuleBase:RU362116}.				Cell projection;Cilium;Complete proteome;Flagellum;Reference proteome;Bacterial flagellum	Discard	Discard	Discard	Discard	Discard	Discard		Discard	Discard	Extracellular	3	p
NaN	NaN	NaN	23.0198	NaN	NaN	NaN	NaN	NaN	NaN	NaN	NaN	NaN	NaN	NaN	NaN	NaN	NaN	NaN	NaN	NaN	NaN	NaN	NaN	NaN						bacterial-type flagellum-dependent cell motility [GO:0071973];bacterial-type flagellum basal body, distal rod [GO:0009426]	flgG BCAL0569	SUBCELLULAR LOCATION: Bacterial flagellum basal body {ECO:0000256|RuleBase:RU362116}.				Cell projection;Cilium;Complete proteome;Flagellum;Reference proteome;Bacterial flagellum	Discard	Discard	Discard	Discard	Discard	Discard		Discard	Discard	Extracellular	3	p
NaN	24.2417	23.8676	NaN	24.2312	NaN	NaN	NaN	NaN	NaN	NaN	NaN	NaN	NaN	23.7504	23.5388	NaN	23.6532	NaN	23.3803	NaN	NaN	NaN	NaN	NaN						bacterial-type flagellum-dependent cell motility [GO:0071973];outer membrane-bounded periplasmic space [GO:0030288];structural molecule activity [GO:0005198];bacterial-type flagellum basal body, distal rod, P ring [GO:0009428]	flgI BCAL0571	SUBCELLULAR LOCATION: Periplasm {ECO:0000256|HAMAP-Rule:MF_00416}. Bacterial flagellum basal body {ECO:0000256|HAMAP-Rule:MF_00416}.;SUBCELLULAR LOCATION: Bacterial flagellum basal body {ECO:0000256|SAAS:SAAS00582079}.	SIGNAL 1 43 {ECO:0000256|HAMAP-Rule:MF_00416}.			Cell projection;Cilium;Complete proteome;Flagellum;Periplasm;Reference proteome;Signal;Bacterial flagellum	Discard	Discard	Discard	Discard	Discard	Discard		Discard	Discard	Periplasmic	3	p
NaN	NaN	NaN	NaN	NaN	NaN	22.8686	NaN	NaN	NaN	NaN	NaN	NaN	NaN	NaN	NaN	NaN	NaN	NaN	NaN	NaN	NaN	NaN	NaN	NaN						transposase activity [GO:0004803];transposition, DNA-mediated [GO:0006313];DNA binding [GO:0003677]	BCAL0573;BCAL1125 BCAL1133 BCAL2480b BCAL3126b BCAL3484 BCAM1925;BCAM1906					Reference proteome;Complete proteome	Discard	Discard	Discard	Discard	Discard	Discard		Discard	Discard	Cytoplasmic	3	p
26.7857	26.5866	26.636	26.5312	26.7231	26.1571	25.9765	25.939	26.0363	26.1928	26.2215	26.3221	26.0663	25.7909	26.4836	26.5714	26.3514	26.4395	26.5438	26.6065	26.2633	25.8606	25.8438	25.7852	26.1202	+	+		+		bacterial-type flagellum-dependent cell motility [GO:0071973];cofactor binding [GO:0048037];cyclic-di-GMP binding [GO:0035438];regulation of bacterial-type flagellum-dependent cell motility by regulation of motor speed [GO:0071945];bacterial-type flagellum basal body [GO:0009425]	ycgR BCAL0575	SUBCELLULAR LOCATION: Bacterial flagellum basal body {ECO:0000256|HAMAP-Rule:MF_01457}.				c-di-GMP;Complete proteome;Nucleotide-binding;Reference proteome;Bacterial flagellum	Discard	Discard	Discard	Discard	Discard	Discard		Discard	Discard	Cytoplasmic	3	p
24.2269	23.7221	NaN	NaN	23.8928	NaN	NaN	NaN	NaN	NaN	NaN	NaN	NaN	NaN	NaN	23.8759	23.0828	23.8846	NaN	23.6862	NaN	NaN	NaN	NaN	NaN						bacterial-type flagellum assembly [GO:0044780];structural molecule activity [GO:0005198];bacterial-type flagellum hook [GO:0009424]	flgK BCAL0576					Cilium;Complete proteome;Flagellum;Reference proteome;Cell projection	Discard	Discard	Discard	Discard	Discard	Discard		Discard	Discard	Extracellular	3	p
26.4899	26.129	25.8299	26.1672	26.3988	NaN	NaN	NaN	NaN	NaN	NaN	NaN	NaN	NaN	NaN	25.6556	NaN	26.0035	25.7941	25.5879	NaN	NaN	NaN	NaN	NaN	+	+		+		bacterial-type flagellum-dependent cell motility [GO:0071973];structural molecule activity [GO:0005198];bacterial-type flagellum hook [GO:0009424]	flgL BCAL0577					Cilium;Complete proteome;Flagellum;Reference proteome;Cell projection	Discard	Keep	Discard	Keep	Discard	Keep		Keep	Discard	Extracellular	3	p
NaN	NaN	NaN	NaN	NaN	NaN	NaN	NaN	22.7382	NaN	NaN	NaN	NaN	NaN	NaN	NaN	NaN	NaN	NaN	NaN	NaN	NaN	NaN	NaN	NaN						transmembrane transport [GO:0055085];transporter activity [GO:0005215];integral component of membrane [GO:0016021]	BCAL0578					Membrane;Reference proteome;Transmembrane;Transmembrane helix;Complete proteome	Discard	Discard	Discard	Discard	Discard	Discard		Discard	Discard	Cytoplasmic Membrane	3	p
30.5602	30.5803	30.4551	30.7326	30.7332	29.3582	29.2535	29.3849	29.1433	29.1131	29.5973	29.5428	29.5941	29.5513	29.423	29.9208	30.3269	30.133	30.2758	30.3132	29.4463	28.709	29.4547	29.0179	29.4122	+	+		+	+	porin activity [GO:0015288];membrane [GO:0016020]	BCAL0584		SIGNAL 1 25 {ECO:0000256|SAM:SignalP}.			Reference proteome;Signal;Complete proteome	Discard	Discard	Discard	Discard	Discard	Discard		Discard	Discard	Outer Membrane	3	p
27.707	27.9179	27.6696	27.7777	27.7991	27.8193	27.8269	27.913	27.7269	27.9854	27.7901	27.7497	27.6616	27.7777	27.8461	27.7465	27.9817	27.6442	27.8589	27.8535	27.8639	27.6872	27.8017	27.757	27.8931						cell redox homeostasis [GO:0045454];flavin adenine dinucleotide binding [GO:0050660];glutathione metabolic process [GO:0006749];glutathione-disulfide reductase activity [GO:0004362];NADP binding [GO:0050661];cell [GO:0005623]	gor BCAL0586					FAD;Flavoprotein;Oxidoreductase;Redox-active center;Reference proteome;Complete proteome	Discard	Discard	Discard	Discard	Discard	Discard		Discard	Discard	Cytoplasmic	3	p
NaN	NaN	22.794	NaN	NaN	NaN	NaN	NaN	NaN	NaN	NaN	NaN	NaN	NaN	NaN	NaN	NaN	NaN	NaN	NaN	NaN	NaN	NaN	NaN	NaN						oxidoreductase activity [GO:0016491]	BCAL0592					Reference proteome;Complete proteome	Discard	Discard	Discard	Discard	Discard	Discard		Discard	Discard	Cytoplasmic	3	p
23.8416	NaN	NaN	24.2384	NaN	NaN	24.2814	24.3424	NaN	NaN	23.8218	NaN	NaN	NaN	NaN	24.179	NaN	24.151	NaN	NaN	24.0906	24.3434	24.4471	NaN	24.396						polyamine binding [GO:0019808];polyamine transport [GO:0015846];periplasmic space [GO:0042597]	potF BCAL0598	SUBCELLULAR LOCATION: Periplasm {ECO:0000256|PIRNR:PIRNR019574}.	SIGNAL 1 46 {ECO:0000256|SAM:SignalP}.			Periplasm;Reference proteome;Signal;Transport;Complete proteome	Discard	Discard	Discard	Discard	Discard	Discard		Discard	Discard	Periplasmic	3	p
26.1796	26.1509	26.3925	26.1237	26.4043	26.1394	26.3981	26.4234	25.6426	25.9659	25.3313	25.8555	25.6208	25.9014	25.9076	26.3134	26.6125	26.583	26.7096	26.313	26.3566	26.2601	26.4968	25.6984	26.3975		+			+	transaminase activity [GO:0008483];pyridoxal phosphate binding [GO:0030170]	BCAL0599					Complete proteome;Pyridoxal phosphate;Reference proteome;Transferase;Aminotransferase	Discard	Discard	Discard	Discard	Discard	Discard		Discard	Discard	Cytoplasmic	3	p
24.2284	24.191	24.3116	23.9298	24.1841	24.4257	24.8531	24.2351	23.5378	24.0248	24.0408	24.0001	24.3958	23.7446	23.8814	24.9659	24.2215	23.8936	24.5555	24.5702	24.6893	24.5526	24.8426	NaN	24.9298						glutamine biosynthetic process [GO:0006542];glutamate-ammonia ligase activity [GO:0004356]	BCAL0600					Reference proteome;Complete proteome	Discard	Discard	Discard	Discard	Discard	Discard		Discard	Discard	Cytoplasmic	3	p
NaN	NaN	24.8132	NaN	NaN	25.108	NaN	NaN	24.9734	NaN	NaN	NaN	NaN	NaN	NaN	NaN	NaN	NaN	NaN	NaN	23.3065	NaN	NaN	NaN	NaN						glutamine metabolic process [GO:0006541];hydrolase activity [GO:0016787]	BCAL0601					Hydrolase;Reference proteome;Complete proteome	Discard	Discard	Discard	Discard	Discard	Discard		Discard	Discard	Cytoplasmic	3	p
24.2871	25.0083	24.7282	24.7617	25.049	24.1661	24.547	24.7003	NaN	24.4351	23.7126	24.337	24.1807	24.5136	NaN	24.3815	24.7339	24.8283	24.7465	24.6453	24.7399	23.1744	24.6665	NaN	24.1268						sequence-specific DNA binding [GO:0043565]	BCAL0602					Reference proteome;Complete proteome	Discard	Discard	Discard	Discard	Discard	Discard		Discard	Discard	Cytoplasmic	3	p
28.8289	29.2333	29.1005	29.1406	29.1891	29.0246	29.1092	29.0855	28.6582	28.9015	28.7609	28.957	28.7952	28.9575	28.8251	29.0315	29.1006	29.3224	29.3904	29.104	29.2504	28.957	29.2383	28.9248	29.0952						oxidoreductase activity [GO:0016491]	puuC BCAL0603					Complete proteome;Oxidoreductase;Reference proteome;3D-structure	Discard	Discard	Discard	Discard	Discard	Discard		Discard	Discard	Cytoplasmic	3	p
25.9298	26.0067	25.7552	26.1892	25.408	26.4242	26.5935	26.4569	25.8471	26.2607	26.0733	26.356	25.9152	26.4323	25.8775	26.5529	25.6522	26.5504	26.5674	26.0442	26.3304	26.2508	26.2594	26.3032	26.1995						metal ion transport [GO:0030001];metal ion binding [GO:0046872]	BCAL0604					Metal-binding;Reference proteome;Complete proteome	Discard	Discard	Discard	Discard	Discard	Discard		Discard	Discard	Unknown	3	p
NaN	NaN	NaN	NaN	23.2926	24.1874	23.9262	25.0193	24.777	NaN	24.3184	NaN	NaN	24.7174	25.3125	23.3641	NaN	NaN	23.656	NaN	23.5968	24.6734	24.0741	24.842	25.081				+			BCAL0605		SIGNAL 1 22 {ECO:0000256|SAM:SignalP}.			Reference proteome;Signal;Complete proteome	Discard	Discard	Keep	Discard	Discard	Discard		Discard	Discard	Unknown	3	p
NaN	NaN	NaN	NaN	NaN	NaN	NaN	NaN	24.0739	24.4651	NaN	NaN	NaN	23.9298	24.3577	NaN	NaN	NaN	24.4438	23.9159	NaN	NaN	NaN	NaN	24.626							BCAL0607					Reference proteome;Complete proteome	Discard	Discard	Discard	Discard	Discard	Discard		Discard	Discard	Unknown	3	p
29.1206	29.2556	29.282	29.206	29.3027	29.4963	29.44	29.4051	29.4482	29.3884	29.4561	29.4547	29.3281	29.3505	29.681	29.3467	29.2173	29.6061	29.5665	29.2495	29.3046	29.5725	29.2953	29.6273	29.5649	+					carbohydrate derivative binding [GO:0097367];carbohydrate derivative biosynthetic process [GO:1901137];carbohydrate metabolic process [GO:0005975];glutamine metabolic process [GO:0006541];glutamine-fructose-6-phosphate transaminase (isomerizing) activity [GO:0004360];cytoplasm [GO:0005737]	glmS BCAL0611;glmS3 glmS BCAL1321	SUBCELLULAR LOCATION: Cytoplasm {ECO:0000256|HAMAP-Rule:MF_00164, ECO:0000256|SAAS:SAAS00846288}.				Complete proteome;Cytoplasm;Glutamine amidotransferase;Reference proteome;Repeat;Transferase;Aminotransferase	Discard	Discard	Discard	Discard	Discard	Discard		Discard	Discard	Cytoplasmic	3	p
28.4466	28.6234	28.5047	28.2599	28.5997	28.7348	28.7526	28.6192	28.8114	28.5995	28.7008	28.6234	28.5728	28.5573	28.8758	28.7858	28.5899	28.5861	28.7279	28.5075	28.7823	28.9369	28.6327	28.7326	28.9226				+		cell morphogenesis [GO:0000902];cell wall organization [GO:0071555];glucosamine-1-phosphate N-acetyltransferase activity [GO:0019134];lipid A biosynthetic process [GO:0009245];lipopolysaccharide biosynthetic process [GO:0009103];magnesium ion binding [GO:0000287];peptidoglycan biosynthetic process [GO:0009252];regulation of cell shape [GO:0008360];UDP-N-acetylglucosamine biosynthetic process [GO:…	glmU BceJ2315_06080 BCAL0612	SUBCELLULAR LOCATION: Cytoplasm {ECO:0000255|HAMAP-Rule:MF_01631}.				Cell shape;Cell wall biogenesis/degradation;Complete proteome;Cytoplasm;Magnesium;Metal-binding;Multifunctional enzyme;Nucleotidyltransferase;Peptidoglycan synthesis;Reference proteome;Repeat;Transferase;Acyltransferase	Discard	Discard	Discard	Discard	Discard	Discard		Discard	Discard	Cytoplasmic	3	p
25.2791	25.2734	24.9224	25.5891	24.8808	25.7906	25.8717	25.4683	25.9627	25.7092	26.0118	25.6955	25.6588	25.8128	26.1992	25.9476	24.5976	25.8566	25.3907	25.4213	25.6578	26.2425	25.5193	26.2433	26.3845	+	+		+		ATP binding [GO:0005524];tRNA processing [GO:0008033];cytoplasm [GO:0005737]	ttcA BCAL0613	SUBCELLULAR LOCATION: Cytoplasm {ECO:0000256|HAMAP-Rule:MF_01850, ECO:0000256|SAAS:SAAS00842242}.				Complete proteome;Cytoplasm;Nucleotide-binding;Reference proteome;tRNA processing;ATP-binding	Discard	Discard	Discard	Discard	Discard	Discard		Discard	Discard	Periplasmic	3	p
NaN	NaN	NaN	NaN	NaN	NaN	NaN	22.7879	NaN	NaN	NaN	NaN	NaN	NaN	NaN	NaN	NaN	NaN	NaN	NaN	NaN	NaN	NaN	NaN	NaN						folic acid-containing compound metabolic process [GO:0006760];dihydroneopterin aldolase activity [GO:0004150]	BCAL0614					Reference proteome;Complete proteome	Discard	Discard	Discard	Discard	Discard	Discard		Discard	Discard	Cytoplasmic	3	p
24.9334	25.0639	24.7821	NaN	24.7687	NaN	NaN	24.6986	24.8806	NaN	25.125	24.6289	24.5823	24.8889	24.6749	25.0193	NaN	25.1796	25.2655	24.6172	24.676	NaN	24.4092	24.8765	24.5925							BCAL0616					Reference proteome;Complete proteome	Discard	Discard	Discard	Discard	Discard	Discard		Discard	Discard	Unknown	3	p
24.2254	24.733	24.2849	24.8944	24.6431	24.6231	24.4581	24.6593	24.3604	24.5123	24.4192	24.1843	24.3292	24.4323	24.6337	24.8095	24.6348	24.9128	24.2913	24.4248	24.6192	NaN	24.3252	24.3687	24.722							BCAL0617					Reference proteome;Complete proteome	Discard	Discard	Discard	Discard	Discard	Discard		Discard	Discard	Unknown	3	p
25.4291	25.5966	25.5137	25.5442	25.3791	25.7532	25.6016	25.5136	25.6668	25.45	25.779	25.5999	25.3515	25.6553	25.684	25.5641	25.3569	25.7256	25.758	25.3546	25.1864	25.7364	25.6164	25.7636	25.8912						phosphotransferase activity, alcohol group as acceptor [GO:0016773];kinase activity [GO:0016301]	BCAL0618					Kinase;Reference proteome;Transferase;Complete proteome	Discard	Discard	Discard	Discard	Discard	Discard		Discard	Discard	Cytoplasmic	3	p
NaN	NaN	NaN	NaN	NaN	NaN	NaN	NaN	NaN	NaN	NaN	NaN	NaN	NaN	NaN	NaN	NaN	NaN	NaN	NaN	NaN	NaN	NaN	NaN	25.839						catalytic activity [GO:0003824]	BCAL0619					Reference proteome;Complete proteome	Discard	Discard	Discard	Discard	Discard	Discard		Discard	Discard	Unknown	3	p
26.6653	26.4309	26.2548	26.3048	26.3956	26.9091	26.6806	27.0766	26.7796	26.3161	26.9811	26.6858	26.7571	26.6094	27.1739	27.0302	26.2245	26.3059	26.6751	26.5892	26.6559	27.1523	26.6792	27.039	27.2144				+		regulation of transcription, DNA-templated [GO:0006355];transcription, DNA-templated [GO:0006351];DNA binding [GO:0003677]	BCAL0620					DNA-binding;Reference proteome;Transcription;Transcription regulation;Complete proteome	Discard	Discard	Discard	Discard	Discard	Discard		Discard	Discard	Cytoplasmic	3	p
24.2241	24.6536	24.2126	24.0687	24.2135	24.5258	24.3224	24.3424	NaN	23.6932	24.1726	24.6533	24.1592	24.2118	24.5968	24.6601	24.4476	24.52	24.5976	23.9362	24.3725	24.461	24.3312	NaN	24.4469						transcription factor activity, sequence-specific DNA binding [GO:0003700];transcription, DNA-templated [GO:0006351];DNA binding [GO:0003677]	BCAL0625					DNA-binding;Reference proteome;Transcription;Transcription regulation;Complete proteome	Discard	Discard	Discard	Discard	Discard	Discard		Discard	Discard	Cytoplasmic	3	p
28.1795	28.3269	28.1344	28.3812	28.2358	27.9986	27.9138	28.129	27.9103	28.0895	27.9817	28.0344	28.0285	28.1468	27.8588	28.057	28.4398	28.6175	28.3944	28.2391	27.9302	27.8731	28.1184	27.7643	27.4887	+	+		+		nitronate monooxygenase activity [GO:0018580];dioxygenase activity [GO:0051213]	BCAL0626					Dioxygenase;Oxidoreductase;Reference proteome;Complete proteome	Discard	Discard	Discard	Discard	Discard	Discard		Discard	Discard	Cytoplasmic	3	p
25.6437	25.768	25.7882	25.9037	25.892	25.8733	25.6951	25.7914	25.6807	25.522	25.8815	25.6617	25.7084	25.705	25.9785	25.9265	25.8382	26.3406	26.1718	25.9423	25.7906	25.4765	25.6502	25.5556	25.8803						hydrolase activity [GO:0016787]	BCAL0627					Hydrolase;Reference proteome;Complete proteome	Discard	Discard	Discard	Discard	Discard	Discard		Discard	Discard	Cytoplasmic	3	p
24.0899	23.9544	NaN	NaN	NaN	24.1506	24.3117	24.062	NaN	NaN	24.173	24.1312	NaN	24.0065	NaN	24.2255	24.7878	NaN	24.2909	NaN	23.9343	24.4931	NaN	24.2713	23.8487						sequence-specific DNA binding [GO:0043565];transcription factor activity, sequence-specific DNA binding [GO:0003700];transcription, DNA-templated [GO:0006351];intracellular [GO:0005622]	BCAL0628					DNA-binding;Reference proteome;Transcription;Transcription regulation;Complete proteome	Discard	Discard	Discard	Discard	Discard	Discard		Discard	Discard	Cytoplasmic	3	p
26.8334	26.9144	26.7206	26.9947	26.8585	27.0514	26.94	27.184	27.007	27.0386	27.0367	27.1551	26.7617	27.4301	27.2558	26.8997	26.8224	27.089	27.0236	26.715	27.1247	26.856	27.0495	27.4234	27.2299						aminoacyl-tRNA editing activity [GO:0002161]	BCAL0630					Reference proteome;Complete proteome	Discard	Discard	Discard	Discard	Discard	Discard		Discard	Discard	Cytoplasmic	3	p
27.3173	27.5226	27.5298	27.4744	27.4624	27.902	27.7023	27.7391	27.7706	27.6674	27.815	28.0157	27.6141	27.8567	27.7918	27.6079	27.7599	27.8178	28.0195	27.5436	27.5326	27.9986	27.4995	27.748	27.8965	+	+				hydroxymethylglutaryl-CoA lyase activity [GO:0004419]	BCAL0631					Lyase;Reference proteome;Complete proteome	Discard	Discard	Discard	Discard	Discard	Discard		Discard	Discard	Cytoplasmic	3	p
27.008	27.0934	27.0338	27.0258	27.0926	27.2701	27.2326	27.3287	26.9651	27.1629	27.2834	27.2548	26.9222	27.216	27.5639	27.2726	26.8406	27.1934	27.0097	27.0884	27.103	27.3431	27.0288	27.0885	27.1757						oxidation-reduction process [GO:0055114];NAD binding [GO:0051287]	BCAL0632					Reference proteome;Complete proteome	Discard	Discard	Discard	Discard	Discard	Discard		Discard	Discard	Cytoplasmic	3	p
26.2195	26.7171	26.3412	26.8391	26.6377	25.112	24.8779	25.8111	25.6851	25.5097	24.9939	25.5676	25.0283	25.831	25.6181	26.1666	26.4454	26.4084	26.2286	26.0724	24.8163	25.308	24.828	25.4487	25.7687	+	+		+		ATPase-coupled sulfate transmembrane transporter activity [GO:0015419]	sbp BCAL0645		SIGNAL 1 28 {ECO:0000256|SAM:SignalP}.			Reference proteome;Signal;Complete proteome	Discard	Discard	Discard	Discard	Discard	Discard		Discard	Discard	Periplasmic	3	p
25.0466	25.0397	24.6718	25.051	NaN	NaN	NaN	24.4939	NaN	24.7581	24.6315	24.637	NaN	24.4745	NaN	24.7061	25.2533	NaN	24.4412	NaN	24.7355	NaN	NaN	NaN	NaN						transferase activity [GO:0016740]	BCAL0647					Reference proteome;Transferase;Complete proteome	Discard	Discard	Discard	Discard	Discard	Discard		Discard	Discard	Cytoplasmic	3	p
30.2294	30.3472	30.3249	30.3297	30.3432	30.5103	30.3307	30.6493	30.5978	30.6292	30.8307	30.6541	30.3502	30.5989	31.0077	30.621	30.3964	30.3939	30.5419	30.3273	30.367	30.7846	30.3461	30.7569	30.889	+					thiamine pyrophosphate binding [GO:0030976];oxidoreductase activity, acting on the aldehyde or oxo group of donors [GO:0016903]	BCAL0650					Pyruvate;Reference proteome;Complete proteome	Discard	Discard	Discard	Discard	Discard	Discard		Discard	Discard	Unknown	3	p
NaN	25.8068	NaN	25.7488	25.6509	25.3914	25.9235	NaN	25.7449	25.3383	25.8515	25.759	25.3583	NaN	NaN	25.6796	25.5995	NaN	25.9614	25.5426	NaN	NaN	NaN	NaN	NaN						solute:proton antiporter activity [GO:0015299];integral component of membrane [GO:0016021]	BCAL0651					Membrane;Reference proteome;Transmembrane;Transmembrane helix;Complete proteome	Discard	Discard	Discard	Discard	Discard	Discard		Discard	Discard	Cytoplasmic Membrane	3	p
25.7652	26.2836	25.9996	25.4282	25.5261	26.0414	25.7986	25.8505	25.4206	25.9752	26.0167	26.0122	25.7123	25.3759	25.3678	26.0114	25.7985	25.694	25.4048	25.7368	26.1871	25.9618	25.9157	25.3842	25.4396						copper ion homeostasis [GO:0055070];copper ion binding [GO:0005507]	BCAL0655					Copper;Reference proteome;Complete proteome	Discard	Discard	Discard	Discard	Discard	Discard		Discard	Discard	Cytoplasmic	3	p
23.2149	NaN	NaN	NaN	NaN	NaN	NaN	NaN	NaN	NaN	NaN	NaN	NaN	NaN	NaN	NaN	23.2496	NaN	23.671	NaN	NaN	NaN	NaN	NaN	NaN						transaminase activity [GO:0008483]	BCAL0656					Complete proteome;Reference proteome;Transferase;Aminotransferase	Discard	Discard	Discard	Discard	Discard	Discard		Discard	Discard	Cytoplasmic	3	p
NaN	NaN	NaN	NaN	NaN	NaN	NaN	NaN	NaN	NaN	NaN	NaN	NaN	NaN	NaN	NaN	NaN	NaN	NaN	NaN	NaN	NaN	NaN	NaN	NaN						hydrolase activity [GO:0016787]	BCAL0659					Hydrolase;Reference proteome;Complete proteome	Discard	Discard	Discard	Discard	Discard	Discard		Discard	Discard	Cytoplasmic	3	p
NaN	NaN	NaN	NaN	26.3307	NaN	NaN	NaN	NaN	26.6267	NaN	26.5061	NaN	26.954	NaN	NaN	NaN	NaN	26.6744	NaN	NaN	NaN	NaN	NaN	26.6907						biotin carboxylase activity [GO:0004075];metal ion binding [GO:0046872];ATP binding [GO:0005524]	accC BCAL0660					Complete proteome;Ligase;Nucleotide-binding;Reference proteome;ATP-binding	Discard	Discard	Discard	Discard	Discard	Discard		Discard	Discard	Cytoplasmic	3	p
NaN	NaN	NaN	NaN	NaN	NaN	NaN	NaN	22.5139	NaN	NaN	NaN	NaN	NaN	NaN	NaN	NaN	NaN	NaN	NaN	NaN	NaN	NaN	NaN	NaN						acetyl-CoA carboxylase activity [GO:0003989];fatty acid biosynthetic process [GO:0006633];acetyl-CoA carboxylase complex [GO:0009317]	BCAL0661					Complete proteome;Fatty acid biosynthesis;Fatty acid metabolism;Lipid biosynthesis;Lipid metabolism;Reference proteome;Biotin	Discard	Discard	Discard	Discard	Discard	Discard		Discard	Discard	Unknown	3	p
NaN	NaN	NaN	NaN	NaN	NaN	NaN	NaN	NaN	NaN	NaN	NaN	NaN	NaN	NaN	NaN	NaN	NaN	NaN	NaN	NaN	NaN	NaN	NaN	NaN						transcription factor activity, sequence-specific DNA binding [GO:0003700];transcription, DNA-templated [GO:0006351];DNA binding [GO:0003677]	BCAL0663					DNA-binding;Reference proteome;Transcription;Transcription regulation;Complete proteome	Discard	Discard	Discard	Discard	Discard	Discard		Discard	Discard	Cytoplasmic Membrane	3	p
NaN	NaN	NaN	NaN	NaN	NaN	NaN	22.314	NaN	NaN	NaN	NaN	NaN	NaN	NaN	NaN	NaN	NaN	NaN	NaN	NaN	NaN	NaN	NaN	NaN						4 iron, 4 sulfur cluster binding [GO:0051539];biotin biosynthetic process [GO:0009102];biotin synthase activity [GO:0004076];metal ion binding [GO:0046872];2 iron, 2 sulfur cluster binding [GO:0051537]	bioB BceJ2315_06580 BCAL0664					4Fe-4S;Biotin biosynthesis;Complete proteome;Iron;Iron-sulfur;Metal-binding;Reference proteome;S-adenosyl-L-methionine;Transferase;2Fe-2S	Discard	Discard	Discard	Discard	Discard	Discard		Discard	Discard	Cytoplasmic	3	p
NaN	NaN	NaN	NaN	NaN	NaN	NaN	NaN	22.6847	NaN	NaN	NaN	NaN	NaN	NaN	NaN	NaN	NaN	NaN	NaN	NaN	NaN	NaN	NaN	NaN						biotin biosynthetic process [GO:0009102];pyridoxal phosphate binding [GO:0030170];adenosylmethionine-8-amino-7-oxononanoate transaminase activity [GO:0004015]	bioA BCAL0667					Complete proteome;Pyridoxal phosphate;Reference proteome;Transferase;Aminotransferase	Discard	Discard	Discard	Discard	Discard	Discard		Discard	Discard	Cytoplasmic	3	p
24.0429	24.6146	24.3897	24.1524	24.1105	24.6801	24.8009	24.6506	24.9068	24.633	24.4851	24.5512	24.2985	25.0618	24.8872	24.852	24.3929	24.9275	25.1118	24.0331	24.3051	24.7569	24.5758	24.8358	24.9438	+						BCAL0669					Reference proteome;Complete proteome	Discard	Discard	Discard	Discard	Discard	Discard		Discard	Discard	Unknown	3	p
28.4138	28.4439	28.3767	28.2581	28.3478	28.3637	28.3399	28.5273	27.9497	28.1489	28.331	28.3091	28.2021	28.1707	28.2438	28.4151	28.476	28.538	28.2282	28.3163	28.3318	28.1138	28.4945	28.0712	28.3057							BCAL0670					Reference proteome;Complete proteome	Discard	Discard	Discard	Discard	Discard	Discard		Discard	Discard	Extracellular	3	p
29.4334	29.6449	29.6424	29.6734	29.5904	29.7228	29.5693	29.8893	29.7213	29.6981	29.7277	29.71	29.5756	29.7963	29.8216	29.637	29.518	29.8394	29.8964	29.5429	29.5389	29.787	29.625	29.6065	29.9523						carbon utilization [GO:0015976];zinc ion binding [GO:0008270];carbonate dehydratase activity [GO:0004089]	BCAL0671					Lyase;Reference proteome;Zinc;Complete proteome	Discard	Discard	Discard	Discard	Discard	Discard		Discard	Discard	Cytoplasmic	3	p
26.0042	26.1	26.0217	25.8963	25.8276	26.2756	26.0519	26.3619	26.0595	26.1915	26.394	26.3395	26.0334	26.2641	26.1366	26.164	26.2422	25.8859	26.1513	26.1057	26.0744	26.1328	26.2228	26.2463	26.2854				+		[isocitrate dehydrogenase (NADP+)] kinase activity [GO:0008772];[isocitrate dehydrogenase (NADP+)] phosphatase activity [GO:0101014];ATP binding [GO:0005524];glucose metabolic process [GO:0006006];glyoxylate cycle [GO:0006097];phosphoprotein phosphatase activity [GO:0004721];protein serine/threonine kinase activity [GO:0004674];tricarboxylic acid cycle [GO:0006099];cytoplasm [GO:0005737]	aceK BCAL0672	SUBCELLULAR LOCATION: Cytoplasm {ECO:0000256|HAMAP-Rule:MF_00747, ECO:0000256|SAAS:SAAS00370243}.				Complete proteome;Cytoplasm;Glyoxylate bypass;Hydrolase;Kinase;Nucleotide-binding;Protein phosphatase;Reference proteome;Serine/threonine-protein kinase;Transferase;Tricarboxylic acid cycle;ATP-binding	Discard	Discard	Discard	Discard	Discard	Discard		Discard	Discard	Cytoplasmic	3	p
26.8243	26.9849	26.8416	26.8502	26.8292	27.1018	27.0322	26.9464	26.906	27.1163	27.3481	26.9943	27.1146	27.0366	27.1066	26.706	26.6772	26.5042	26.6549	26.9426	26.766	27.0593	26.8479	26.9172	26.9487		+					BCAL0673					Reference proteome;Complete proteome	Discard	Discard	Discard	Discard	Discard	Discard		Discard	Discard	Cytoplasmic	3	p
29.891	29.9833	29.8079	29.8997	30.0239	29.716	29.5737	29.6257	29.464	29.4665	29.7295	29.7257	29.5132	29.7764	29.7136	29.9396	30.0417	30.1453	29.9347	29.8216	29.4566	29.558	29.501	29.5335	29.7232	+	+		+		transmembrane transport [GO:0055085];ATP-binding cassette (ABC) transporter complex [GO:0043190]	BCAL0675		SIGNAL 1 23 {ECO:0000256|SAM:SignalP}.			Reference proteome;Signal;Complete proteome	Discard	Discard	Discard	Discard	Discard	Discard		Discard	Discard	Periplasmic	3	p
26.2833	26.3113	26.0885	26.3245	26.1545	26.0194	25.8577	25.9306	25.9155	25.5804	25.571	25.5084	25.6627	25.5072	25.7235	25.9186	26.2739	26.1749	26.2968	26.4347	25.7126	25.5347	25.7397	26.0677	25.6706	+	+		+	+		BCAL0676					Reference proteome;Complete proteome	Discard	Discard	Discard	Discard	Discard	Discard		Discard	Discard	Cytoplasmic Membrane	3	p
30.3416	30.4303	30.3361	30.4021	30.2288	30.2708	30.1532	30.228	30.0491	30.0999	30.2498	30.291	30.3332	30.2498	30.1077	30.2786	30.5395	30.5077	30.3188	30.2673	30.0864	30.1536	30.0858	29.9618	30.1633	+			+		cell redox homeostasis [GO:0045454];protein disulfide oxidoreductase activity [GO:0015035];periplasmic space [GO:0042597]	dsbA BCAL0677	SUBCELLULAR LOCATION: Periplasm {ECO:0000256|PIRNR:PIRNR001488}.	SIGNAL 1 21 {ECO:0000256|SAM:SignalP}.			Disulfide bond;Periplasm;Reference proteome;Signal;Complete proteome	Discard	Discard	Discard	Discard	Discard	Discard		Discard	Discard	Periplasmic	3	p
28.2321	28.4343	28.2075	28.5215	28.0229	28.4913	28.541	28.58	28.3472	28.4027	28.5749	28.5645	28.4289	28.4789	28.3526	28.0551	28.3268	28.4064	28.1637	28.0898	28.2743	28.5356	28.1718	28.6099	28.4823						peptidoglycan binding [GO:0042834]	BCAL0678					Complete proteome;Reference proteome;Coiled coil	Discard	Discard	Discard	Discard	Discard	Discard	+	Discard	Discard	Extracellular	3	p
29.9684	30.0479	30.1369	29.9111	30.0445	30.0335	29.9136	30.0668	30.0453	29.8997	30.1181	30.0092	29.865	29.9513	30.2166	30.2385	30.015	30.1831	30.1499	30.0123	29.8963	30.1303	29.7992	30.0394	30.2775						arginine-tRNA ligase activity [GO:0004814];arginyl-tRNA aminoacylation [GO:0006420];ATP binding [GO:0005524];cytoplasm [GO:0005737]	argS BceJ2315_06730 BCAL0679	SUBCELLULAR LOCATION: Cytoplasm {ECO:0000255|HAMAP-Rule:MF_00123}.				Aminoacyl-tRNA synthetase;Complete proteome;Cytoplasm;Ligase;Nucleotide-binding;Protein biosynthesis;Reference proteome;ATP-binding	Discard	Discard	Discard	Discard	Discard	Discard		Discard	Discard	Cytoplasmic	3	p
28.9642	28.9622	28.8372	29.1279	29.0718	29.4482	29.437	29.4928	29.1659	29.158	29.6608	29.405	29.091	29.5753	29.6467	29.3233	28.5672	29.5202	29.6261	28.9217	29.269	29.7941	29.4075	29.6371	29.7254	+	+		+			BCAL0680					Complete proteome;Reference proteome;Coiled coil	Discard	Discard	Discard	Discard	Discard	Discard		Discard	Discard	Unknown	3	p
29.0925	29.3599	29.358	29.2546	29.1753	29.5106	29.5081	29.5902	29.4555	29.3877	29.5678	29.5852	29.4677	29.4537	29.5693	29.4573	29.3145	29.665	29.4596	29.2334	29.3589	29.5665	29.3663	29.3474	29.4033	+	+				methionine synthase activity [GO:0008705];pteridine-containing compound metabolic process [GO:0042558];zinc ion binding [GO:0008270];cobalamin binding [GO:0031419]	metH1 BCAL0681					Cobalt;Complete proteome;Metal-binding;Methyltransferase;Reference proteome;S-adenosyl-L-methionine;Transferase;Cobalamin	Discard	Discard	Discard	Discard	Discard	Discard		Discard	Discard	Cytoplasmic	3	p
28.7322	28.8902	28.8162	28.9094	28.9347	28.9941	28.9861	29.1837	29.0629	29.0941	29.0711	28.9524	28.9038	29.1218	29.2414	28.9681	28.7989	29.5058	29.1377	28.8953	28.8223	29.1282	29.0653	29.1182	29.3392	+					betaine-homocysteine S-methyltransferase activity [GO:0047150];methionine synthase activity [GO:0008705];zinc ion binding [GO:0008270];cytoplasm [GO:0005737]	metH2 BCAL0682					Metal-binding;Methyltransferase;Reference proteome;Transferase;Zinc;Complete proteome	Discard	Discard	Discard	Discard	Discard	Discard		Discard	Discard	Cytoplasmic	3	p
NaN	NaN	NaN	NaN	NaN	NaN	NaN	22.9693	NaN	NaN	NaN	NaN	NaN	NaN	NaN	NaN	NaN	NaN	NaN	NaN	NaN	NaN	NaN	NaN	NaN						integral component of membrane [GO:0016021]	BCAL0684					Membrane;Reference proteome;Transmembrane;Transmembrane helix;Complete proteome	Discard	Discard	Discard	Discard	Discard	Discard	+	Discard	Discard	Cytoplasmic Membrane	3	p
25.1665	25.2434	25.3916	24.8489	25.4812	25.4773	25.2613	25.652	25.3853	25.4661	25.6265	25.169	25.28	25.4419	25.4496	25.4486	25.0469	25.9536	25.3161	25.3168	25.3883	25.7554	25.4596	25.2736	25.6561						regulation of transcription, DNA-templated [GO:0006355];transcription, DNA-templated [GO:0006351];DNA binding [GO:0003677]	BCAL0685					DNA-binding;Reference proteome;Transcription;Transcription regulation;Complete proteome	Discard	Discard	Discard	Discard	Discard	Discard		Discard	Discard	Cytoplasmic	3	p
28.955	29.1488	29.1595	29.0332	29.2503	29.0923	29.133	29.0561	28.9827	29.0538	29.08	29.1299	29.0473	29.0475	29.2541	29.2212	29.26	29.2826	29.2218	29.1111	28.9197	29.2563	29.0114	29.0009	29.2494						metabolic process [GO:0008152];hydrolase activity [GO:0016787]	BCAL0686					Hydrolase;Reference proteome;Complete proteome	Discard	Discard	Discard	Discard	Discard	Discard		Discard	Discard	Cytoplasmic	3	p
26.7155	26.666	26.7229	26.4373	26.4535	26.6857	26.3638	26.7767	26.1895	26.4071	26.5167	26.4522	26.1354	26.3337	26.539	26.7148	26.5362	26.5992	26.7667	26.4915	26.6079	26.5342	26.4042	26.4251	26.7077						metabolic process [GO:0008152];isomerase activity [GO:0016853]	BCAL0687					Isomerase;Reference proteome;Complete proteome	Discard	Discard	Discard	Discard	Discard	Discard		Discard	Discard	Cytoplasmic	3	p
27.2989	27.5097	27.3755	27.3235	27.2574	27.166	27.3148	27.3102	27.0843	27.4015	27.5382	27.4909	27.4233	27.4207	27.4454	27.2819	27.6818	26.9239	27.4153	27.1743	27.4532	27.0445	27.4439	27.3963	27.3659							BCAL0688					Reference proteome;Complete proteome	Discard	Discard	Discard	Discard	Discard	Discard		Discard	Discard	Periplasmic	3	p
30.8766	30.6954	30.8785	30.5883	30.9927	30.8885	30.9384	30.6733	30.8331	30.621	30.7106	30.683	30.7916	30.7289	30.7478	30.8746	30.4521	30.5968	31.0125	31.0514	30.9577	31.0404	30.9604	30.7793	31.052							BCAL0690					Reference proteome;Complete proteome	Discard	Discard	Discard	Discard	Discard	Discard		Discard	Discard	Cytoplasmic	3	p
26.4646	26.4787	26.2569	26.1446	26.0174	26.4526	26.3727	26.212	26.0221	25.9981	26.122	26.2416	25.9903	25.8059	25.9921	26.5841	26.1547	26.355	26.3011	26.5783	26.7491	26.4066	26.556	26.4368	26.4989						ADP-L-glycero-beta-D-manno-heptose biosynthetic process [GO:0097171];carbohydrate metabolic process [GO:0005975];nucleotidyltransferase activity [GO:0016779];phosphotransferase activity, alcohol group as acceptor [GO:0016773];ATP binding [GO:0005524]	BCAL0691					Carbohydrate metabolism;Complete proteome;Nucleotide-binding;Nucleotidyltransferase;Reference proteome;Transferase;ATP-binding	Discard	Discard	Discard	Discard	Discard	Discard		Discard	Discard	Cytoplasmic	3	p
NaN	NaN	NaN	NaN	NaN	NaN	NaN	NaN	22.6264	NaN	NaN	NaN	NaN	NaN	NaN	NaN	NaN	NaN	NaN	NaN	NaN	NaN	NaN	NaN	NaN							BCAL0692					Reference proteome;Complete proteome	Discard	Discard	Discard	Discard	Discard	Discard		Discard	Discard	Cytoplasmic Membrane	3	p
24.9147	25.1773	25.1707	24.99	25.2529	25.0153	25.213	25.1548	NaN	24.9313	25.005	25.2625	24.9965	25.1897	25.1254	25.0894	25.2252	25.2597	NaN	25.0983	24.9845	25.0213	25.0933	24.8381	25.2463						ATP binding [GO:0005524];coenzyme A biosynthetic process [GO:0015937];pantothenate kinase activity [GO:0004594];cytoplasm [GO:0005737]	coaX BceJ2315_06870 BCAL0693	SUBCELLULAR LOCATION: Cytoplasm {ECO:0000255|HAMAP-Rule:MF_01274}.				ATP-binding;Coenzyme A biosynthesis;Complete proteome;Cytoplasm;Kinase;Nucleotide-binding;Potassium;Reference proteome;Transferase;3D-structure	Discard	Discard	Discard	Discard	Discard	Discard		Discard	Discard	Cytoplasmic	3	p
26.9865	27.1114	27.1045	27.3568	27.0642	27.2304	26.929	27.3403	27.3034	27.0882	27.1131	27.3746	26.9303	27.2585	27.187	26.7154	27.0279	27.2644	26.8726	26.9747	26.8363	27.0467	27.0831	27.1846	27.1074						cellular protein modification process [GO:0006464];biotin-[acetyl-CoA-carboxylase] ligase activity [GO:0004077]	BCAL0694					Ligase;Reference proteome;Complete proteome	Discard	Discard	Discard	Discard	Discard	Discard		Discard	Discard	Cytoplasmic	3	p
23.3457	23.1791	NaN	23.3839	23.5527	23.1306	NaN	23.0996	23.5049	NaN	NaN	23.4022	23.2877	NaN	NaN	23.3882	23.3467	23.62	NaN	23.5429	NaN	NaN	23.3784	NaN	NaN						transport [GO:0006810];ATP-binding cassette (ABC) transporter complex [GO:0043190]	BCAL0697	Multi-pass membrane protein {ECO:0000256|RuleBase:RU362044}.;SUBCELLULAR LOCATION: Cell inner membrane {ECO:0000256|RuleBase:RU362044}				Cell membrane;Complete proteome;Membrane;Reference proteome;Transmembrane;Transmembrane helix;Cell inner membrane	Discard	Discard	Discard	Discard	Discard	Discard		Discard	Discard	Cytoplasmic Membrane	3	p
25.097	25.1142	25.056	24.9925	24.9554	24.7669	24.9951	25.2777	24.7894	24.3946	24.7246	24.9304	24.4545	24.8168	24.6604	24.7665	24.7033	24.3354	24.9015	24.8631	24.5132	25.2434	25.2411	24.7463	25.1503		+				ATPase activity [GO:0016887];ATP binding [GO:0005524]	BCAL0698					Complete proteome;Nucleotide-binding;Reference proteome;ATP-binding	Discard	Discard	Discard	Discard	Discard	Discard		Discard	Discard	Cytoplasmic Membrane	3	p
27.7991	28.0142	27.7634	27.8211	27.961	27.9602	27.7373	27.8133	27.7847	27.7794	27.9616	27.8638	27.7006	27.8902	27.9275	27.7136	27.9174	28.3744	28.1977	27.76	27.8161	27.6077	27.6842	27.6103	28.0312						integral component of membrane [GO:0016021]	BCAL0699					Membrane;Reference proteome;Transmembrane;Transmembrane helix;Complete proteome	Discard	Discard	Discard	Discard	Discard	Discard		Discard	Discard	Unknown	3	p
27.5716	27.9407	27.7915	27.8613	27.7797	28.027	27.8611	27.9222	27.667	27.6837	28.0548	27.9044	27.6684	28.1179	27.8848	27.6206	27.5993	28.1573	27.9484	27.846	27.8953	27.613	27.9087	27.9333	27.9179							BCAL0700		SIGNAL 1 24 {ECO:0000256|SAM:SignalP}.			Lipoprotein;Reference proteome;Signal;Complete proteome	Discard	Discard	Discard	Discard	Discard	Discard		Discard	Discard	Unknown	3	p
25.5099	25.6027	25.5542	25.9927	25.7998	25.6673	25.7538	NaN	26.1045	25.8227	25.6416	25.9313	25.3656	25.9536	NaN	25.9045	25.5051	26.474	26.0697	25.8673	25.5171	25.9281	25.9443	26.1873	24.4931							BCAL0702					Reference proteome;Complete proteome	Discard	Discard	Discard	Discard	Discard	Discard		Discard	Discard	Cytoplasmic	3	p
25.9509	26.1556	25.9471	26.0654	26.0644	26.5447	26.3393	26.2558	26.4109	26.5171	26.5921	26.2082	26.0634	25.8527	26.2076	26.5677	26.6589	26.3819	NaN	26.2806	26.2436	27.0276	26.5916	26.3001	26.4033	+						BCAL0703					Reference proteome;Complete proteome	Discard	Discard	Discard	Discard	Discard	Discard		Discard	Discard	Unknown	3	p
31.0026	30.9908	31.1019	31.2234	31.0001	31.0873	31.1726	31.3047	31.4192	31.3324	31.149	31.1591	31.2529	31.2395	31.3934	30.8478	31.1921	31.2453	31.171	31.1506	31.2559	31.288	31.3264	31.514	31.3198				+		serine-type D-Ala-D-Ala carboxypeptidase activity [GO:0009002]	BCAL0704					Complete proteome;Hydrolase;Protease;Reference proteome;Carboxypeptidase	Discard	Discard	Discard	Discard	Discard	Discard		Discard	Discard	Cytoplasmic Membrane	3	p
29.7528	29.9273	29.9074	29.82	30.023	30.0846	30.1388	30.2093	30.1044	30.1609	30.0161	30.1861	29.9422	30.1861	30.31	30.1463	29.8816	30.2733	30.1604	29.9221	29.8976	30.2248	30.1132	30.0679	30.4352	+					metabolic process [GO:0008152];transaminase activity [GO:0008483]	BCAL0705					Aminotransferase;Complete proteome;Reference proteome;Transferase;3D-structure	Discard	Discard	Discard	Discard	Discard	Discard		Discard	Discard	Cytoplasmic	3	p
29.1604	29.5575	29.1063	29.6034	29.1779	29.3026	29.3782	29.4717	29.4934	29.3593	29.0631	29.2787	29.4232	29.1898	28.9724	28.9712	29.3913	29.2059	29.057	29.0811	29.4065	29.1946	29.3275	29.4405	29.0355							BCAL0706					Reference proteome;Complete proteome	Discard	Discard	Discard	Discard	Discard	Discard		Discard	Discard	Cytoplasmic	3	p
25.4215	26.0382	25.7575	NaN	NaN	26.2265	26.0275	25.7599	25.7041	25.6588	25.8641	26.1854	25.7147	25.6422	25.845	24.0457	24.1926	25.7735	23.7738	25.8148	25.9059	26.1384	25.7119	25.7386	26.0475						cellular protein modification process [GO:0006464];ligase activity [GO:0016874];lipoate biosynthetic process [GO:0009107];lipoyl(octanoyl) transferase activity [GO:0033819];octanoyltransferase activity [GO:0016415];cytoplasm [GO:0005737]	lipB BCAL0709	SUBCELLULAR LOCATION: Cytoplasm {ECO:0000256|HAMAP-Rule:MF_00013, ECO:0000256|SAAS:SAAS00848401}.				Complete proteome;Cytoplasm;Ligase;Reference proteome;Transferase;Acyltransferase	Discard	Discard	Discard	Discard	Discard	Discard		Discard	Discard	Cytoplasmic	3	p
27.558	27.4862	27.5778	28.0908	27.556	28.2418	28.1046	28.3006	28.5571	28.1402	28.2663	28.2829	28.3027	28.1703	28.5545	28.0698	26.9046	28.2049	28.1263	27.8915	28.005	28.4451	28.1152	28.3768	28.2799	+	+		+		4 iron, 4 sulfur cluster binding [GO:0051539];lipoate synthase activity [GO:0016992];metal ion binding [GO:0046872];protein lipoylation [GO:0009249];cytoplasm [GO:0005737]	lipA BCAL0710	SUBCELLULAR LOCATION: Cytoplasm {ECO:0000256|HAMAP-Rule:MF_00206, ECO:0000256|SAAS:SAAS00832354}.				Complete proteome;Cytoplasm;Iron;Iron-sulfur;Metal-binding;Reference proteome;S-adenosyl-L-methionine;Transferase;4Fe-4S	Discard	Discard	Discard	Discard	Discard	Discard		Discard	Discard	Cytoplasmic	3	p
24.4939	NaN	NaN	NaN	NaN	NaN	NaN	NaN	NaN	NaN	24.4329	NaN	NaN	NaN	NaN	24.6976	NaN	NaN	NaN	NaN	24.1121	NaN	NaN	NaN	NaN						glutathione catabolic process [GO:0006751];glutathione hydrolase activity [GO:0036374]	BCAL0714		SIGNAL 1 24 {ECO:0000256|SAM:SignalP}.			Reference proteome;Signal;Complete proteome	Discard	Discard	Discard	Discard	Discard	Discard		Discard	Discard	Periplasmic	3	p
27.4053	27.6715	27.6457	27.18	27.4166	27.7003	27.4028	27.5751	27.492	27.5296	27.6693	27.698	27.4979	27.6796	27.8598	27.9104	27.5901	27.7906	27.7124	27.541	27.4406	27.811	27.4845	27.6923	27.9759						fatty acid beta-oxidation [GO:0006635];isomerase activity [GO:0016853];3-hydroxyacyl-CoA dehydrogenase activity [GO:0003857]	BCAL0716					Fatty acid metabolism;Isomerase;Lipid metabolism;NAD;Oxidoreductase;Reference proteome;Complete proteome	Discard	Discard	Discard	Discard	Discard	Discard		Discard	Discard	Cytoplasmic	3	p
24.7659	25.5304	25.1653	24.9408	25.0833	25.2266	24.966	25.3959	25.4922	25.1151	25.3503	25.5029	25.4553	25.4313	25.2737	25.308	25.2705	25.1943	25.5113	25.4581	25.0336	25.322	25.2505	25.697	25.8325						flavin adenine dinucleotide binding [GO:0050660];acyl-CoA dehydrogenase activity [GO:0003995]	BCAL0717					FAD;Flavoprotein;Oxidoreductase;Reference proteome;Complete proteome	Discard	Discard	Discard	Discard	Discard	Discard		Discard	Discard	Cytoplasmic	3	p
26.1625	26.5283	26.0268	26.3229	26.1416	26.2556	26.1465	26.3131	26.251	26.1321	26.5898	26.0861	26.2206	26.536	26.6659	26.2695	26.2233	25.8629	25.9882	26.0657	26.0308	26.079	26.1181	26.516	26.6897						flavin adenine dinucleotide binding [GO:0050660];acyl-CoA dehydrogenase activity [GO:0003995]	BCAL0718					FAD;Flavoprotein;Oxidoreductase;Reference proteome;Complete proteome	Discard	Discard	Discard	Discard	Discard	Discard		Discard	Discard	Cytoplasmic	3	p
NaN	NaN	NaN	NaN	NaN	NaN	NaN	NaN	21.3244	NaN	NaN	NaN	NaN	NaN	NaN	NaN	NaN	NaN	NaN	NaN	NaN	NaN	NaN	NaN	NaN						catalytic activity [GO:0003824]	BCAL0719					Reference proteome;Complete proteome	Discard	Discard	Discard	Discard	Discard	Discard		Discard	Discard	Cytoplasmic	3	p
NaN	NaN	NaN	NaN	NaN	NaN	NaN	NaN	21.2369	NaN	NaN	NaN	NaN	NaN	NaN	NaN	NaN	NaN	NaN	NaN	NaN	NaN	NaN	NaN	NaN						dicarboxylic acid transport [GO:0006835];plasma membrane [GO:0005886];symporter activity [GO:0015293];integral component of membrane [GO:0016021]	dctA BCAL0722	Multi-pass membrane protein {ECO:0000256|HAMAP-Rule:MF_01300}.;SUBCELLULAR LOCATION: Cell inner membrane {ECO:0000256|HAMAP-Rule:MF_01300}				Cell membrane;Complete proteome;Membrane;Reference proteome;Symport;Transmembrane;Transmembrane helix;Transport;Cell inner membrane	Discard	Discard	Discard	Discard	Discard	Discard		Discard	Discard	Cytoplasmic Membrane	3	p
NaN	NaN	NaN	NaN	NaN	NaN	NaN	21.64	NaN	NaN	NaN	NaN	NaN	NaN	NaN	NaN	NaN	NaN	NaN	NaN	NaN	NaN	NaN	NaN	NaN						ATP binding [GO:0005524];intracellular [GO:0005622];phosphorelay sensor kinase activity [GO:0000155];integral component of membrane [GO:0016021]	dctB BCAL0723					Coiled coil;Complete proteome;Kinase;Membrane;Nucleotide-binding;Reference proteome;Transferase;Transmembrane;Transmembrane helix;ATP-binding	Discard	Discard	Discard	Discard	Discard	Discard		Discard	Discard	Cytoplasmic Membrane	3	p
26.114	26.2525	26.3107	26.5325	26.285	26.6202	26.4232	26.6967	26.2923	26.4899	26.4323	26.6284	26.3587	26.4793	26.4669	26.3468	26.2507	26.5508	26.5534	26.369	26.3291	26.655	26.4987	26.4367	26.5948						ATP binding [GO:0005524];phosphorelay signal transduction system [GO:0000160];regulation of transcription, DNA-templated [GO:0006355];sequence-specific DNA binding [GO:0043565];transcription factor binding [GO:0008134];transcription, DNA-templated [GO:0006351];intracellular [GO:0005622]	dctD BCAL0724					Complete proteome;DNA-binding;Nucleotide-binding;Reference proteome;Transcription;Transcription regulation;ATP-binding	Discard	Discard	Discard	Discard	Discard	Discard		Discard	Discard	Cytoplasmic	3	p
26.1076	25.4298	26.0887	26.2556	26.1721	26.3726	26.0784	26.3578	26.4999	26.098	26.3608	26.4873	26.31	26.3633	26.1224	26.262	24.4262	26.1555	26.1474	26.4116	26.3041	26.3438	26.3816	26.1707	26.6861						cell redox homeostasis [GO:0045454];integral component of membrane [GO:0016021];oxidoreductase activity [GO:0016491];cell [GO:0005623]	BCAL0725					Membrane;Reference proteome;Transmembrane;Transmembrane helix;Complete proteome	Discard	Discard	Discard	Discard	Discard	Discard		Discard	Discard	Periplasmic	3	p
28.8385	29.2367	29.0457	29.0252	29.1857	29.2957	29.2609	29.5631	29.0408	29.0165	29.2453	29.3323	28.7744	29.3827	29.472	29.048	28.6647	29.6713	29.2831	29.0721	29.1867	29.4248	29.1483	29.3697	29.4719							BCAL0728					Complete proteome;Reference proteome;Coiled coil	Discard	Discard	Discard	Discard	Discard	Discard		Discard	Discard	Unknown	3	p
29.0979	29.3843	29.2807	29.1408	29.1788	28.9316	28.9727	29.3106	29.0278	28.9578	28.9236	29.1258	28.801	28.9256	29.0625	29.2905	29.3695	29.391	29.1416	29.0664	28.9038	29.0741	29.0238	29.0445	29.3497						regulation of nitrogen utilization [GO:0006808];regulation of transcription, DNA-templated [GO:0006355];transcription, DNA-templated [GO:0006351];enzyme regulator activity [GO:0030234]	glnB1 BCAL0729;glnB2 BCAL2616					Phosphoprotein;Reference proteome;Transcription;Transcription regulation;Complete proteome	Discard	Discard	Discard	Discard	Discard	Discard		Discard	Discard	Cytoplasmic Membrane	3	p
26.6986	26.7918	26.5997	26.7361	26.7273	26.9685	26.968	27.1138	26.9352	26.8653	26.9671	27.1684	26.8232	27.0191	27.0471	27.1176	26.8055	26.979	26.9908	26.8478	26.8243	26.9535	27.0186	27.1158	27.0232	+	+		+		glutamate-cysteine ligase activity [GO:0004357];ATP binding [GO:0005524]	gshA BCAL0731					Ligase;Reference proteome;Complete proteome	Discard	Discard	Discard	Discard	Discard	Discard		Discard	Discard	Cytoplasmic	3	p
28.686	28.4756	28.48	27.9832	28.2505	28.3061	28.3961	28.1928	28.0857	27.9683	28.4735	28.2332	28.46	28.044	28.268	28.2479	28.6805	27.7391	28.0936	28.3312	28.1832	28.4614	28.2842	28.1637	28.5854						ATP binding [GO:0005524];glutathione synthase activity [GO:0004363];metal ion binding [GO:0046872];cytosol [GO:0005829]	gshB BCAL0732					Complete proteome;Glutathione biosynthesis;Ligase;Nucleotide-binding;Reference proteome;ATP-binding	Discard	Discard	Discard	Discard	Discard	Discard		Discard	Discard	Cytoplasmic	3	p
26.2749	26.2022	26.2864	25.8803	26.3182	26.105	26.3563	26.3751	26.2533	25.962	26.2362	26.0111	26.0218	26.0141	26.0783	26.1857	26.1008	25.4701	26.1729	26.3225	26.1314	26.2933	26.1122	26.1674	26.6367						phosphoenolpyruvate-dependent sugar phosphotransferase system [GO:0009401];integral component of membrane [GO:0016021]	BCAL0734					Reference proteome;Sugar transport;Transport;Complete proteome	Discard	Discard	Discard	Discard	Discard	Discard		Discard	Discard	Unknown	3	p
25.2431	26.2508	25.5085	NaN	NaN	NaN	NaN	NaN	NaN	NaN	26.3859	NaN	25.5512	NaN	24.0359	25.7885	24.9536	NaN	NaN	NaN	25.877	26.3741	25.4957	NaN	23.8255						phosphoenolpyruvate-dependent sugar phosphotransferase system [GO:0009401];protein serine/threonine kinase activity [GO:0004674];cytoplasm [GO:0005737]	ptsH BCAL0735	SUBCELLULAR LOCATION: Cytoplasm {ECO:0000256|SAAS:SAAS00800095}.				Cytoplasm;Kinase;Phosphotransferase system;Reference proteome;Serine/threonine-protein kinase;Transferase;Complete proteome	Discard	Discard	Discard	Discard	Discard	Discard		Discard	Discard	Cytoplasmic	3	p
28.7764	28.8333	28.7794	28.7793	28.7447	28.6637	28.7178	28.7191	28.4937	28.6368	28.63	28.614	28.6112	28.5314	28.5511	28.6313	28.9317	28.7966	28.6964	28.8067	28.7503	28.6837	28.6315	28.6169	28.8375		+				kinase activity [GO:0016301];metal ion binding [GO:0046872];phosphoenolpyruvate-dependent sugar phosphotransferase system [GO:0009401];phosphoenolpyruvate-protein phosphotransferase activity [GO:0008965];cytoplasm [GO:0005737]	BCAL0736	SUBCELLULAR LOCATION: Cytoplasm {ECO:0000256|PIRNR:PIRNR000732}.				Cytoplasm;Kinase;Magnesium;Metal-binding;Phosphotransferase system;Pyruvate;Reference proteome;Sugar transport;Transferase;Transport;Complete proteome	Discard	Discard	Discard	Discard	Discard	Discard		Discard	Discard	Cytoplasmic	3	p
25.2668	25.3843	25.5478	24.9718	25.285	25.4325	25.0428	25.5068	25.1964	25.1779	25.3099	25.2073	25.0283	25.2162	25.4975	25.749	25.3444	25.7892	25.3244	25.1193	25.4644	25.1874	25.0928	25.309	25.7527						small protein activating enzyme activity [GO:0008641]	BCAL0737					Reference proteome;Complete proteome	Discard	Discard	Discard	Discard	Discard	Discard		Discard	Discard	Cytoplasmic	3	p
30.8686	30.8476	30.9356	30.9811	30.8878	30.8165	30.8059	30.8194	30.8814	30.9447	30.9339	30.9898	30.8515	31.0712	30.952	30.8321	31.0029	31.2757	31.0057	30.9512	30.6498	30.7849	30.6495	30.8616	30.8756						serine-type peptidase activity [GO:0008236]	BCAL0738		SIGNAL 1 21 {ECO:0000256|SAM:SignalP}.			Hydrolase;Protease;Reference proteome;Serine protease;Signal;Complete proteome	Discard	Discard	Discard	Discard	Discard	Discard	+	Discard	Discard	Cytoplasmic Membrane	3	p
30.3938	30.3842	30.2591	30.3791	30.1892	30.2488	30.2869	30.3141	30.3704	30.1787	30.3753	30.2728	30.3381	30.3602	30.5817	30.3504	30.3638	30.4952	30.3863	30.2751	30.1285	30.3599	30.3225	30.4692	30.3526						gluconeogenesis [GO:0006094];glycolytic process [GO:0006096];phosphoglycerate mutase activity [GO:0004619]	gpmA BceJ2315_07320 BCAL0739					Gluconeogenesis;Glycolysis;Isomerase;Reference proteome;Complete proteome	Discard	Discard	Discard	Discard	Discard	Discard		Discard	Discard	Cytoplasmic	3	p
27.1502	27.2364	27.184	27.1729	26.9752	27.0718	27.0344	27.3096	26.9804	27.0401	27.0539	27.2126	26.9178	27.1511	27.2401	27.0658	27.1575	27.3028	27.3905	27.1904	26.9936	27.3477	27.0527	27.0953	27.3522						integral component of membrane [GO:0016021]	BCAL0740					Membrane;Reference proteome;Transmembrane;Transmembrane helix;Complete proteome	Discard	Discard	Discard	Discard	Discard	Discard		Discard	Discard	Unknown (This protein may have multiple localization sites)	3	p
28.2314	28.302	28.3183	28.5596	28.1133	28.3491	28.3928	28.6922	28.254	28.1124	28.3758	28.3576	28.2412	28.2755	28.4249	28.5137	28.0431	28.836	28.4811	28.1096	28.3031	28.5938	28.4265	28.5096	28.0655						cell redox homeostasis [GO:0045454];electron carrier activity [GO:0009055];protein disulfide oxidoreductase activity [GO:0015035];cytoplasm [GO:0005737]	grxC BCAL0741					Cytoplasm;Electron transport;Redox-active center;Reference proteome;Transport;Complete proteome	Discard	Discard	Discard	Discard	Discard	Discard		Discard	Discard	Cytoplasmic	3	p
30.1993	30.1482	29.8372	30.0747	30.1772	30.0762	30.3763	29.8845	30.1009	30.188	30.0705	29.9387	30.0461	30.1142	30.4552	30.077	30.1283	29.8032	29.922	30.1477	29.9807	30.4711	30.0436	30.5153	30.3785						protein tetramerization [GO:0051262];protein transport [GO:0015031];unfolded protein binding [GO:0051082];cytoplasm [GO:0005737]	secB BceJ2315_07350 BCAL0742	SUBCELLULAR LOCATION: Cytoplasm {ECO:0000255|HAMAP-Rule:MF_00821}.				Complete proteome;Cytoplasm;Protein transport;Reference proteome;Translocation;Transport;Chaperone	Discard	Discard	Discard	Discard	Discard	Discard		Discard	Discard	Cytoplasmic	3	p
26.6002	26.4128	26.4041	26.0389	26.2437	26.6232	26.5371	26.5355	26.25	26.2465	26.2838	26.3036	26.1346	26.2585	26.4771	26.5734	26.0395	26.3977	26.2536	26.4189	26.4807	26.5647	26.6788	26.1666	26.9714						carbohydrate metabolic process [GO:0005975];glycerol-3-phosphate catabolic process [GO:0046168];glycerol-3-phosphate dehydrogenase [NAD(P)+] activity [GO:0047952];glycerol-3-phosphate dehydrogenase [NAD+] activity [GO:0004367];glycerol-3-phosphate dehydrogenase [NADP+] activity [GO:0036439];glycerophospholipid metabolic process [GO:0006650];NAD binding [GO:0051287];phospholipid biosynthetic proce…	gpsA BceJ2315_07360 BCAL0743	SUBCELLULAR LOCATION: Cytoplasm {ECO:0000255|HAMAP-Rule:MF_00394}.				Cytoplasm;Lipid biosynthesis;Lipid metabolism;NAD;Oxidoreductase;Phospholipid biosynthesis;Phospholipid metabolism;Reference proteome;Complete proteome	Discard	Discard	Discard	Discard	Discard	Discard		Discard	Discard	Cytoplasmic	3	p
25.8205	25.9253	25.7949	25.6933	25.7386	25.6986	25.9468	25.4173	25.5197	25.6027	25.6635	25.77	26.0295	25.2569	25.727	25.7632	26.1058	25.8536	25.6837	25.7666	25.8122	25.682	25.6898	25.8391	25.7766						RNA binding [GO:0003723];S-adenosylmethionine-dependent methyltransferase activity [GO:0008757];tRNA methyltransferase activity [GO:0008175];cytoplasm [GO:0005737]	trmL BCAL0745	SUBCELLULAR LOCATION: Cytoplasm {ECO:0000256|HAMAP-Rule:MF_01885}.				Cytoplasm;Methyltransferase;Reference proteome;S-adenosyl-L-methionine;Transferase;tRNA processing;Complete proteome	Discard	Discard	Discard	Discard	Discard	Discard		Discard	Discard	Cytoplasmic	3	p
25.6235	25.8648	25.5305	25.3621	25.2488	25.878	25.6424	25.6146	25.7064	25.6892	25.8015	25.7974	25.4598	25.4774	25.5949	25.4915	25.3185	25.71	25.4898	25.6268	25.6208	26.1753	25.8481	25.4125	26.1333						biotin biosynthetic process [GO:0009102];carboxyl-O-methyltransferase activity [GO:0010340]	bioC BCAL0747					Complete proteome;Methyltransferase;Reference proteome;S-adenosyl-L-methionine;Transferase;Biotin biosynthesis	Discard	Discard	Discard	Discard	Discard	Discard		Discard	Discard	Cytoplasmic	3	p
31.3356	31.3752	31.4046	31.587	31.5451	31.3512	31.3638	31.6479	31.6725	31.3927	31.5074	31.4081	31.3549	31.5195	31.4652	31.491	31.535	31.7673	31.673	31.5787	31.3458	31.2545	31.5114	31.406	31.4819						copper ion binding [GO:0005507];cytochrome-c oxidase activity [GO:0004129];electron transport chain [GO:0022900];heme binding [GO:0020037];integral component of membrane [GO:0016021];plasma membrane [GO:0005886];respiratory chain [GO:0070469];cell outer membrane [GO:0009279]	BCAL0749	Multi-pass membrane protein {ECO:0000256|RuleBase:RU000456}.;SUBCELLULAR LOCATION: Cell membrane {ECO:0000256|RuleBase:RU000456}	SIGNAL 1 25 {ECO:0000256|SAM:SignalP}.			Copper;Electron transport;Heme;Iron;Membrane;Metal-binding;Oxidoreductase;Reference proteome;Respiratory chain;Signal;Transmembrane;Transmembrane helix;Transport;Complete proteome	Discard	Discard	Discard	Discard	Discard	Discard		Discard	Discard	Cytoplasmic Membrane	3	p
27.6596	27.6193	27.5863	27.7165	27.6077	27.3109	27.0213	27.3989	26.7944	26.7852	27.6011	27.5833	27.2447	26.731	26.1333	27.6492	28.2104	27.5741	27.2718	27.6414	27.2885	26.9627	27.2516	26.377	27.3103	+			+		aerobic respiration [GO:0009060];copper ion binding [GO:0005507];cytochrome-c oxidase activity [GO:0004129];electron transport chain [GO:0022900];heme binding [GO:0020037];iron ion binding [GO:0005506];oxidative phosphorylation [GO:0006119];plasma membrane [GO:0005886];respiratory chain complex IV [GO:0045277];integral component of membrane [GO:0016021]	ctaD BCAL0750	Multi-pass membrane protein {ECO:0000256|RuleBase:RU363061}.;SUBCELLULAR LOCATION: Cell membrane {ECO:0000256|RuleBase:RU363061}				Complete proteome;Copper;Electron transport;Heme;Iron;Membrane;Metal-binding;Oxidoreductase;Reference proteome;Respiratory chain;Transmembrane;Transmembrane helix;Transport;Cell membrane	Discard	Discard	Discard	Discard	Discard	Discard		Discard	Discard	Cytoplasmic Membrane	3	p
NaN	NaN	NaN	NaN	NaN	NaN	NaN	NaN	22.5427	NaN	NaN	NaN	NaN	NaN	NaN	NaN	NaN	NaN	NaN	NaN	NaN	NaN	NaN	NaN	NaN		+				copper ion binding [GO:0005507];integral component of membrane [GO:0016021]	BCAL0752					Membrane;Reference proteome;Transmembrane;Transmembrane helix;Complete proteome	Discard	Discard	Discard	Discard	Discard	Discard		Discard	Discard	Unknown	3	p
NaN	NaN	NaN	NaN	NaN	NaN	NaN	NaN	NaN	NaN	NaN	NaN	NaN	NaN	NaN	NaN	24.0646	NaN	NaN	NaN	NaN	NaN	NaN	NaN	NaN						integral component of membrane [GO:0016021]	BCAL0753					Membrane;Reference proteome;Transmembrane;Transmembrane helix;Complete proteome	Discard	Discard	Discard	Discard	Discard	Discard		Discard	Discard	Cytoplasmic Membrane	3	p
25.8031	25.7302	25.5685	25.8498	25.4077	25.7149	25.6735	25.7947	25.8082	25.1765	25.5453	25.5183	25.4806	25.2222	25.1615	25.7399	25.1899	25.2468	26.2058	25.7411	25.559	25.3457	25.6181	25.2777	25.5896						plasma membrane [GO:0005886];integral component of membrane [GO:0016021]	BCAL0756	Multi-pass membrane protein {ECO:0000256|RuleBase:RU363076}.;SUBCELLULAR LOCATION: Cell membrane {ECO:0000256|RuleBase:RU363076}				Complete proteome;Membrane;Reference proteome;Transmembrane;Transmembrane helix;Cell membrane	Discard	Discard	Discard	Discard	Discard	Discard		Discard	Discard	Unknown	3	p
27.2254	27.3555	27.4167	27.2792	27.567	27.346	27.195	27.111	26.9041	26.8363	27.1874	27.1732	26.9315	26.9354	27.1896	27.6967	27.2546	27.7533	27.847	27.3766	27.1671	27.2971	27.3647	27.1431	27.2029						integral component of membrane [GO:0016021]	BCAL0757					Membrane;Reference proteome;Transmembrane;Transmembrane helix;Complete proteome	Discard	Discard	Discard	Discard	Discard	Discard		Discard	Discard	Unknown	3	p
NaN	NaN	NaN	NaN	NaN	NaN	NaN	NaN	23.6498	NaN	NaN	NaN	NaN	NaN	NaN	NaN	NaN	NaN	NaN	NaN	NaN	NaN	NaN	NaN	NaN						heme O biosynthetic process [GO:0048034];plasma membrane [GO:0005886];protoheme IX farnesyltransferase activity [GO:0008495];integral component of membrane [GO:0016021]	ctaB BceJ2315_07520 BCAL0759	Multi-pass membrane protein {ECO:0000255|HAMAP-Rule:MF_00154}.;SUBCELLULAR LOCATION: Cell inner membrane {ECO:0000255|HAMAP-Rule:MF_00154}				Cell membrane;Complete proteome;Heme biosynthesis;Membrane;Reference proteome;Transferase;Transmembrane;Transmembrane helix;Cell inner membrane	Discard	Discard	Discard	Discard	Discard	Discard		Discard	Discard	Cytoplasmic Membrane	3	p
26.0153	25.834	25.7762	25.735	26.1362	26.0251	25.837	26.3407	26.0989	25.8839	25.9079	25.9668	25.764	26.0014	26.1909	26.0146	26.2056	26.8092	26.4594	26.2638	25.8453	25.8585	25.884	26.1089	25.6453						cell redox homeostasis [GO:0045454];cell [GO:0005623]	BCAL0760		SIGNAL 1 27 {ECO:0000256|SAM:SignalP}.			Lipoprotein;Reference proteome;Signal;Complete proteome	Discard	Discard	Discard	Discard	Discard	Discard		Discard	Discard	Unknown	3	p
NaN	25.6612	26.3109	26.4919	26.426	26.7266	26.597	26.582	27.1196	26.3976	26.6614	26.0759	26.6002	27.1506	26.9923	26.5285	25.684	26.1012	26.3887	26.3568	26.3144	26.4297	26.8627	27.1158	26.9309							BCAL0761					Reference proteome;Complete proteome	Discard	Discard	Discard	Discard	Discard	Discard		Discard	Discard	Unknown	3	p
27.841	28.5199	27.2603	27.7881	28.4917	23.5031	NaN	NaN	24.1742	NaN	24.6735	24.6286	25.1175	NaN	23.9107	27.1735	26.5908	27.1846	27.6312	27.3213	NaN	NaN	NaN	NaN	26.397	+	+		+		chemotaxis [GO:0006935];signal transducer activity [GO:0004871];integral component of membrane [GO:0016021]	BCAL0762					Membrane;Reference proteome;Transducer;Transmembrane;Transmembrane helix;Complete proteome	Discard	Keep	Discard	Keep	Discard	Keep		Keep	Discard	Cytoplasmic Membrane	3	p
30.2194	30.3678	30.2668	30.345	30.3132	29.7825	29.8144	30.0389	30.0519	30.0584	30.1673	30.2084	29.9805	30.3528	30.5139	30.309	30.2719	30.4222	30.2638	30.1017	29.7434	30.2115	29.6994	30.2332	29.9591	+						BCAL0763		SIGNAL 1 27 {ECO:0000256|SAM:SignalP}.			Complete proteome;Lipoprotein;Reference proteome;Signal;3D-structure	Discard	Discard	Discard	Discard	Discard	Discard		Discard	Discard	Cytoplasmic Membrane	3	p
NaN	NaN	NaN	NaN	NaN	NaN	24.7912	NaN	NaN	NaN	NaN	NaN	NaN	NaN	NaN	NaN	NaN	NaN	NaN	NaN	NaN	NaN	NaN	NaN	NaN							BCAL0764		SIGNAL 1 26 {ECO:0000256|SAM:SignalP}.			Reference proteome;Signal;Complete proteome	Discard	Discard	Discard	Discard	Discard	Discard		Discard	Discard	Unknown	3	p
30.0807	30.0334	30.0057	29.8559	29.9618	29.518	29.371	29.4986	29.306	29.1156	29.7045	29.6052	29.5431	29.3793	29.6249	30.0258	30.0214	30.2336	29.9131	29.818	29.2238	29.4423	29.2878	29.1632	29.4832	+	+		+			BCAL0765		SIGNAL 1 27 {ECO:0000256|SAM:SignalP}.			Reference proteome;Signal;Complete proteome	Discard	Discard	Discard	Discard	Discard	Discard		Discard	Discard	Unknown	3	p
28.2907	28.2464	28.2934	28.314	28.3386	28.2962	28.1095	28.2385	28.0391	28.0594	28.3467	28.2042	28.3156	28.2656	28.331	28.3596	28.256	28.2622	28.4075	28.2794	28.1465	28.36	28.2315	28.3876	28.3479						ATPase activity [GO:0016887];ATP binding [GO:0005524]	BCAL0767					Complete proteome;Nucleotide-binding;Reference proteome;ATP-binding	Discard	Discard	Discard	Discard	Discard	Discard		Discard	Discard	Cytoplasmic Membrane	3	p
26.4669	25.2921	26.2093	26.3434	26.5029	24.6778	24.0577	25.4258	26.4056	26.1074	25.545	25.343	26.0066	26.3508	24.6912	25.8345	26.4455	26.1759	25.3521	26.4475	26.2049	25.7732	25.9452	25.4457	25.2163						chloride peroxidase activity [GO:0016691];peroxidase activity [GO:0004601]	BCAM2109;cpo BCAL0771					Complete proteome;Oxidoreductase;Peroxidase;Reference proteome;3D-structure;Complete proteome	Discard	Discard	Discard	Discard	Discard	Discard		Discard	Discard	Cytoplasmic	3	p
24.2158	24.11	NaN	24.358	25.0401	25.3213	25.1522	25.4377	24.9319	24.9494	25.1686	NaN	24.4308	25.1905	24.8273	24.7587	24.4777	25.3506	24.5054	25.0558	25.0751	25.3968	24.9262	25.2355	25.4257						carbohydrate metabolic process [GO:0005975];N-acetylglucosamine metabolic process [GO:0006044];N-acetylglucosamine-6-phosphate deacetylase activity [GO:0008448]	BCAL0778					Reference proteome;Complete proteome	Discard	Discard	Discard	Discard	Discard	Discard		Discard	Discard	Cytoplasmic	3	p
NaN	24.0125	24.1	NaN	23.8153	24.5784	24.6581	24.7211	24.6877	24.0306	NaN	24.0558	NaN	24.33	24.2343	24.3975	24.2514	23.939	25.2753	NaN	24.8775	24.6073	24.5804	24.6423	25.1579						carbohydrate derivative metabolic process [GO:1901135];carbohydrate derivative binding [GO:0097367]	BCAL0779					Reference proteome;Complete proteome	Discard	Discard	Discard	Discard	Discard	Discard		Discard	Discard	Cytoplasmic	3	p
24.9562	24.1624	24.1227	24.383	24.4995	24.637	24.4967	24.5975	24.7296	24.8006	24.2823	24.1057	23.765	24.322	NaN	24.6922	23.9611	24.6757	25.0113	24.5612	24.5626	24.4471	24.7667	24.0777	25.248						kinase activity [GO:0016301];N-acetylglucosamine transmembrane transporter activity [GO:0015572];organelle inner membrane [GO:0019866];phosphoenolpyruvate-dependent sugar phosphotransferase system [GO:0009401];plasma membrane [GO:0005886];protein-N(PI)-phosphohistidine-sugar phosphotransferase activity [GO:0008982];integral component of membrane [GO:0016021]	BCAL0781					Complete proteome;Kinase;Membrane;Phosphotransferase system;Reference proteome;Sugar transport;Transferase;Transmembrane;Transmembrane helix;Transport;Cell membrane	Discard	Discard	Discard	Discard	Discard	Discard		Discard	Discard	Cytoplasmic Membrane	3	p
22.7224	NaN	NaN	NaN	NaN	NaN	NaN	NaN	NaN	NaN	NaN	NaN	NaN	NaN	NaN	NaN	NaN	NaN	NaN	NaN	NaN	NaN	NaN	NaN	NaN						oxidoreductase activity [GO:0016491];integral component of membrane [GO:0016021]	cydB BCAL0784					Membrane;Oxidoreductase;Reference proteome;Transmembrane;Transmembrane helix;Complete proteome	Discard	Discard	Discard	Discard	Discard	Discard		Discard	Discard	Cytoplasmic Membrane	3	p
29.7251	29.4034	29.3653	29.2294	29.6042	29.1496	29.3612	28.8408	29.0415	27.904	29.1249	28.9393	29.0107	27.6352	28.1062	29.4504	29.2007	29.3281	29.614	29.5253	28.9659	29.1007	28.9787	28.0355	29.5916						aerobic electron transport chain [GO:0019646];electron carrier activity [GO:0009055];integral component of membrane [GO:0016021];oxidoreductase activity [GO:0016491];cytochrome complex [GO:0070069]	cydA BCAL0785					Membrane;Oxidoreductase;Reference proteome;Transmembrane;Transmembrane helix;Complete proteome	Discard	Discard	Discard	Discard	Discard	Discard		Discard	Discard	Cytoplasmic Membrane	3	p
NaN	NaN	NaN	NaN	NaN	NaN	NaN	23.3279	NaN	NaN	NaN	NaN	NaN	NaN	NaN	NaN	NaN	NaN	NaN	NaN	NaN	NaN	NaN	NaN	NaN						integral component of membrane [GO:0016021]	BCAL0786					Membrane;Reference proteome;Transmembrane;Transmembrane helix;Complete proteome	Discard	Discard	Discard	Discard	Discard	Discard	+	Discard	Discard	Cytoplasmic Membrane	3	p
NaN	NaN	23.3325	NaN	NaN	23.2155	NaN	23.6154	23.3907	23.3512	NaN	23.8317	23.2601	NaN	23.1823	23.4757	23.9753	23.1735	23.1969	NaN	23.7616	23.9657	23.6191	NaN	23.8831						DNA binding [GO:0003677];response to heat [GO:0009408];sigma factor activity [GO:0016987];transcription factor activity, sequence-specific DNA binding [GO:0003700];transcription initiation from bacterial-type RNA polymerase promoter [GO:0001123];zinc ion binding [GO:0008270];cytoplasm [GO:0005737]	rpoH BCAL0787	SUBCELLULAR LOCATION: Cytoplasm {ECO:0000256|HAMAP-Rule:MF_00961}.				Cytoplasm;DNA-binding;Reference proteome;Sigma factor;Stress response;Transcription;Transcription regulation;Complete proteome	Discard	Discard	Discard	Discard	Discard	Discard		Discard	Discard	Cytoplasmic	3	p
27.718	27.77	27.8654	28.0371	28.1023	27.4002	27.0779	27.5573	27.2274	27.5675	27.1492	27.3365	27.2306	27.8099	27.4811	27.3405	27.8912	28.0666	27.5522	27.7136	27.0088	27.6444	27.2311	27.5555	26.9311	+	+		+		acyloxyacyl hydrolase activity [GO:0050528];integral component of membrane [GO:0016021];cell outer membrane [GO:0009279]	BCAL0788	Multi-pass membrane protein {ECO:0000256|PIRNR:PIRNR029681}.;SUBCELLULAR LOCATION: Cell outer membrane {ECO:0000256|PIRNR:PIRNR029681}	SIGNAL 1 32 {ECO:0000256|SAM:SignalP}.			Complete proteome;Hydrolase;Membrane;Reference proteome;Signal;Cell outer membrane	Discard	Discard	Discard	Discard	Discard	Discard		Discard	Discard	Unknown	3	p
26.8404	27.3846	26.841	26.464	26.8596	26.5767	26.4522	25.7384	25.7168	25.7512	25.8983	26.0436	26.0048	26.0492	25.4215	26.003	27.2592	25.6704	26.3647	26.3527	26.3057	25.8111	26.5012	25.6263	25.7792	+	+		+			BCAL0789					Reference proteome;Complete proteome	Discard	Discard	Discard	Discard	Discard	Discard		Discard	Discard	Unknown	3	p
NaN	NaN	NaN	NaN	NaN	22.2859	NaN	NaN	NaN	NaN	NaN	NaN	NaN	NaN	NaN	NaN	NaN	NaN	NaN	NaN	NaN	NaN	NaN	NaN	NaN						leucine biosynthetic process [GO:0009098];lyase activity [GO:0016829];2-isopropylmalate synthase activity [GO:0003852]	leuA BCAL0790					Branched-chain amino acid biosynthesis;Complete proteome;Leucine biosynthesis;Lyase;Reference proteome;Transferase;Amino-acid biosynthesis	Discard	Discard	Discard	Discard	Discard	Discard		Discard	Discard	Cytoplasmic	3	p
26.0138	25.978	26.1091	26.0028	26.0082	26.1342	26.0556	26.0128	25.9796	25.9218	26.0026	26.4611	25.8889	26.224	26.3633	25.8323	26.0791	26.2008	26.2273	25.9007	26.1234	26.2025	26.1736	26.0341	26.3167						metabolic process [GO:0008152];transferase activity, transferring glycosyl groups [GO:0016757]	BCAL0791					Reference proteome;Transferase;Complete proteome	Discard	Discard	Discard	Discard	Discard	Discard		Discard	Discard	Cytoplasmic	3	p
28.2384	28.6219	28.5448	28.2305	28.3949	28.5364	28.3248	28.3656	28.3093	28.4918	28.3351	28.3231	28.1943	28.3493	28.3057	28.5064	28.598	28.4624	28.3825	28.3337	28.3388	28.5898	28.449	28.463	28.6034						aromatic amino acid family metabolic process [GO:0009072];maleylacetoacetate isomerase activity [GO:0016034];cytoplasm [GO:0005737]	BCAL0792					Isomerase;Reference proteome;Complete proteome	Discard	Discard	Discard	Discard	Discard	Discard		Discard	Discard	Cytoplasmic	3	p
27.272	27.3917	27.2566	27.1554	27.337	27.7091	27.5953	27.7093	27.4904	27.4964	27.6882	27.5082	27.418	27.4135	27.4521	27.5541	27.4383	27.4464	27.3057	27.404	27.4788	27.8485	27.5819	27.6297	27.7917	+			+		cell division [GO:0051301];GTP binding [GO:0005525];GTPase activity [GO:0003924];intrinsic component of plasma membrane [GO:0031226];SRP-dependent cotranslational protein targeting to membrane [GO:0006614];cytoplasm [GO:0005737]	ftsY BCAL0793	Cytoplasmic side {ECO:0000256|HAMAP-Rule:MF_00920}. Cytoplasm {ECO:0000256|HAMAP-Rule:MF_00920}.;Peripheral membrane protein {ECO:0000256|HAMAP-Rule:MF_00920};SUBCELLULAR LOCATION: Cell inner membrane {ECO:0000256|HAMAP-Rule:MF_00920}				Cell division;Cell inner membrane;Cell membrane;Complete proteome;Cytoplasm;GTP-binding;Membrane;Nucleotide-binding;Receptor;Reference proteome;Cell cycle	Discard	Discard	Discard	Discard	Discard	Discard		Discard	Discard	Cytoplasmic Membrane	3	p
27.5044	27.3643	27.3382	27.4991	27.1996	27.9101	27.767	27.3829	27.5546	27.5921	27.6519	27.6034	27.64	27.4188	27.6237	27.1763	27.6392	27.295	27.5241	27.273	27.7262	27.7459	27.5412	27.5094	27.6						rRNA methylation [GO:0031167];methyltransferase activity [GO:0008168]	BCAL0794					Reference proteome;Complete proteome	Discard	Discard	Discard	Discard	Discard	Discard		Discard	Discard	Cytoplasmic	3	p
29.5681	29.6512	29.4016	29.5056	29.3643	29.7747	29.6648	29.5722	29.565	29.6685	29.6348	29.8019	29.5652	29.5741	29.5774	29.6387	29.6096	29.6555	29.6467	29.5121	29.7631	29.7657	29.6383	29.6632	29.7147				+		ATP binding [GO:0005524];coenzyme A biosynthetic process [GO:0015937];pantetheine-phosphate adenylyltransferase activity [GO:0004595];cytoplasm [GO:0005737]	coaD BceJ2315_07880 BCAL0795	SUBCELLULAR LOCATION: Cytoplasm {ECO:0000255|HAMAP-Rule:MF_00151}.				Coenzyme A biosynthesis;Complete proteome;Cytoplasm;Magnesium;Nucleotide-binding;Nucleotidyltransferase;Reference proteome;Transferase;ATP-binding	Discard	Discard	Discard	Discard	Discard	Discard		Discard	Discard	Cytoplasmic	3	p
24.7773	25.2041	24.6214	NaN	25.2065	NaN	25.0237	25.5495	24.9936	NaN	24.8844	25.1757	NaN	NaN	25.274	NaN	NaN	25.3718	NaN	NaN	25.1159	NaN	25.0648	NaN	NaN							BCAL0796					Reference proteome;Complete proteome	Discard	Discard	Discard	Discard	Discard	Discard		Discard	Discard	Unknown	3	p
28.3829	28.4576	28.3383	28.4732	28.2799	28.5035	28.5713	28.6284	28.5481	28.5072	28.5295	28.545	28.4817	28.5651	28.5129	28.5384	28.28	28.4577	28.4197	28.4362	28.7006	28.5483	28.395	28.8017	28.4525	+	+				histidine biosynthetic process [GO:0000105];L-phenylalanine:2-oxoglutarate aminotransferase activity [GO:0080130];pyridoxal phosphate binding [GO:0030170];histidinol-phosphate transaminase activity [GO:0004400]	hisC BCAL0797					Aminotransferase;Complete proteome;Histidine biosynthesis;Pyridoxal phosphate;Reference proteome;Transferase;Amino-acid biosynthesis	Discard	Discard	Discard	Discard	Discard	Discard		Discard	Discard	Cytoplasmic	3	p
26.0912	26.3004	26.1199	26.434	26.1314	26.4437	26.7235	26.561	26.2423	26.1813	26.6278	26.6274	26.245	26.4382	26.7993	26.7482	26.3649	26.6313	26.2774	26.3262	26.1513	26.7313	26.3907	26.731	26.9416						aminoacyl-tRNA hydrolase activity [GO:0004045];cytoplasm [GO:0005737]	pth BceJ2315_07910 BCAL0798	SUBCELLULAR LOCATION: Cytoplasm {ECO:0000255|HAMAP-Rule:MF_00083}.				Cytoplasm;Hydrolase;Reference proteome;Complete proteome	Discard	Discard	Discard	Discard	Discard	Discard		Discard	Discard	Cytoplasmic	3	p
32.2072	32.02	32.1995	32.0059	31.9267	32.0166	32.1215	32.0787	32.2616	32.1463	32.2466	31.8004	32.3705	32.1536	32.5218	32.1435	32.1306	32.1063	31.9363	32.1677	31.9456	32.0636	32.1971	32.2348	32.2279						5S rRNA binding [GO:0008097];structural constituent of ribosome [GO:0003735];translation [GO:0006412];ribosome [GO:0005840]	rplY ctc BCAL0799					Reference proteome;Ribonucleoprotein;Ribosomal protein;RNA-binding;rRNA-binding;Complete proteome	Discard	Discard	Discard	Discard	Discard	Discard		Discard	Discard	Cytoplasmic	3	p
30.3448	30.3767	30.396	30.3731	30.4277	30.6305	30.6369	30.8192	30.575	30.6974	30.7864	30.5548	30.6461	30.7675	30.7033	30.6456	30.5472	30.5667	30.4796	30.3413	30.5647	30.8082	30.5149	30.5971	30.7454	+	+		+		5-phosphoribose 1-diphosphate biosynthetic process [GO:0006015];ATP binding [GO:0005524];kinase activity [GO:0016301];magnesium ion binding [GO:0000287];nucleoside metabolic process [GO:0009116];nucleotide biosynthetic process [GO:0009165];ribonucleoside monophosphate biosynthetic process [GO:0009156];ribose phosphate diphosphokinase activity [GO:0004749];cytoplasm [GO:0005737]	prs BCAL0800	SUBCELLULAR LOCATION: Cytoplasm {ECO:0000256|HAMAP-Rule:MF_00583}.				Complete proteome;Cytoplasm;Kinase;Magnesium;Metal-binding;Nucleotide biosynthesis;Nucleotide-binding;Reference proteome;Transferase;ATP-binding	Discard	Discard	Discard	Discard	Discard	Discard		Discard	Discard	Cytoplasmic	3	p
28.3329	28.5528	28.2428	28.3055	28.2548	28.5272	28.6306	28.5359	28.4246	28.6186	28.6329	28.5606	28.4019	28.5122	28.4843	28.4277	28.402	28.0468	28.4621	28.3482	28.4423	28.61	28.5284	28.4999	28.7229						ATP binding [GO:0005524];isopentenyl diphosphate biosynthetic process, methylerythritol 4-phosphate pathway [GO:0019288];terpenoid biosynthetic process [GO:0016114];4-(cytidine 5'-diphospho)-2-C-methyl-D-erythritol kinase activity [GO:0050515]	ispE BceJ2315_07940 BCAL0802					Complete proteome;Isoprene biosynthesis;Kinase;Nucleotide-binding;Reference proteome;Transferase;ATP-binding	Discard	Discard	Discard	Discard	Discard	Discard		Discard	Discard
26.2919	26.7874	26.4666	26.5604	26.4141	26.8162	26.8466	26.5182	26.0901	26.5975	26.3074	26.5889	26.6292	26.42	26.6387	26.6301	26.7427	26.8609	26.8804	26.4982	26.5067	26.6136	26.5858	26.5169	26.6887						protein transport [GO:0015031];cell outer membrane [GO:0009279]	BCAL0803	Lipid-anchor {ECO:0000256|SAAS:SAAS00853118}.;SUBCELLULAR LOCATION: Cell outer membrane {ECO:0000256|SAAS:SAAS00853118}	SIGNAL 1 34 {ECO:0000256|SAM:SignalP}.			Chaperone;Complete proteome;Lipoprotein;Membrane;Protein transport;Reference proteome;Signal;Transport;Cell outer membrane	Discard	Discard	Discard	Discard	Discard	Discard		Discard	Discard	Unknown	3	p
30.2043	30.2538	29.9113	30.0108	29.9459	30.3586	30.2874	30.1224	29.8646	29.9555	30.4387	30.2969	30.0407	30.0855	30.1794	30.3909	29.4928	30.3383	30.2648	30.0342	30.2118	30.173	30.1146	29.9839	30.115							BCAL0804		SIGNAL 1 44 {ECO:0000256|SAM:SignalP}.			Reference proteome;Signal;TPR repeat;Complete proteome	Discard	Discard	Discard	Discard	Discard	Discard		Discard	Discard	Unknown	3	p
23.5998	NaN	24.0745	NaN	NaN	24.2715	24.2462	NaN	NaN	NaN	24.3117	24.1943	24.0769	NaN	24.2426	NaN	23.9893	NaN	24.151	NaN	24.2291	24.4973	24.3136	24.3531	24.4754						base-excision repair [GO:0006284];DNA-(apurinic or apyrimidinic site) lyase activity [GO:0003906];nucleotide-excision repair [GO:0006289];oxidized purine nucleobase lesion DNA N-glycosylase activity [GO:0008534];zinc ion binding [GO:0008270];damaged DNA binding [GO:0003684]	mutM fpg BceJ2315_07970 BCAL0805					DNA damage;DNA repair;DNA-binding;Glycosidase;Hydrolase;Lyase;Metal-binding;Multifunctional enzyme;Reference proteome;Zinc;Zinc-finger;Complete proteome	Discard	Discard	Discard	Discard	Discard	Discard		Discard	Discard	Cytoplasmic	3	p
NaN	24.0695	24.4194	NaN	24.3161	24.6663	24.6637	24.7956	24.3075	24.1914	24.6665	24.8463	24.7379	24.106	24.6546	24.4563	NaN	23.5996	24.2081	24.2539	24.1569	24.8399	24.5891	24.8357	24.909						base-excision repair [GO:0006284];DNA N-glycosylase activity [GO:0019104];DNA binding [GO:0003677]	mutY BCAL0806					Glycosidase;Hydrolase;Reference proteome;Complete proteome	Discard	Discard	Discard	Discard	Discard	Discard		Discard	Discard	Cytoplasmic	3	p
26.2503	NaN	25.8387	26.0739	25.8873	NaN	25.9783	26.0901	25.6879	25.9132	NaN	NaN	25.6256	25.9007	25.7686	25.2806	26.101	26.2148	25.6641	25.8715	26.001	NaN	26.1705	25.4714	25.56						ATP-dependent peptidase activity [GO:0004176];protein catabolic process [GO:0030163];serine-type endopeptidase activity [GO:0004252];ATP binding [GO:0005524]	BCAL0807					Hydrolase;Protease;Reference proteome;Complete proteome	Discard	Discard	Discard	Discard	Discard	Discard		Discard	Discard	Cytoplasmic	3	p
28.4748	28.4588	28.5268	28.4894	28.3503	28.421	28.522	28.4506	28.4456	28.4551	28.4284	28.6401	28.6579	28.3954	28.2628	28.4823	28.6199	28.5936	28.5327	28.6152	28.6606	28.3893	28.5989	28.3554	28.5069						GTP binding [GO:0005525];ATP binding [GO:0005524]	BceJ2315_08000 BCAL0808					Complete proteome;GTP-binding;Nucleotide-binding;Reference proteome;ATP-binding	Discard	Discard	Discard	Discard	Discard	Discard		Discard	Discard	Cytoplasmic	3	p
28.051	28.2653	28.2518	28.0349	28.2885	28.3146	28.2546	28.398	28.1251	28.1397	28.1844	28.1564	28.0728	28.0267	28.2074	28.0858	28.3942	28.443	28.482	28.2291	28.2789	28.2728	28.2301	27.9494	28.3564						ATP binding [GO:0005524];metal ion binding [GO:0046872];phosphorelay sensor kinase activity [GO:0000155];protein serine/threonine kinase activity [GO:0004674];regulation of carbohydrate metabolic process [GO:0006109];intracellular [GO:0005622]	hprK BceJ2315_08010 BCAL0809					Complete proteome;Kinase;Magnesium;Metal-binding;Multifunctional enzyme;Nucleotide-binding;Reference proteome;Serine/threonine-protein kinase;Transferase;ATP-binding	Discard	Discard	Discard	Discard	Discard	Discard		Discard	Discard	Cytoplasmic	3	p
31.6486	31.852	31.7816	31.5074	31.4209	31.2448	31.2854	30.9909	30.8342	30.7307	30.9918	31.1298	31.36	30.8562	30.6941	30.9684	31.5541	31.5816	30.8513	31.0007	31.4009	31.2702	31.2416	30.5706	31.1583	+	+				primary metabolic process [GO:0044238]	BCAL0812					Reference proteome;Complete proteome	Discard	Discard	Discard	Discard	Discard	Discard		Discard	Discard	Cytoplasmic	3	p
26.9374	27.2727	27.0308	26.9115	27.1685	27.5174	27.2865	27.2113	27.1873	27.1953	27.1221	27.247	26.9705	27.1637	27.0006	27.2437	27.3947	27.4092	27.1411	26.98	27.4398	27.2992	27.1741	27.0754	27.1925						DNA-directed 5'-3' RNA polymerase activity [GO:0003899];DNA-templated transcription, initiation [GO:0006352];sigma factor activity [GO:0016987];transcription factor activity, sequence-specific DNA binding [GO:0003700];DNA binding [GO:0003677]	rpoN BCAL0813					DNA-binding;DNA-directed RNA polymerase;Nucleotidyltransferase;Reference proteome;Sigma factor;Transcription;Transcription regulation;Transferase;Complete proteome	Discard	Discard	Discard	Discard	Discard	Discard		Discard	Discard	Cytoplasmic	3	p
27.5263	27.74	27.8423	27.5066	27.6364	27.9869	27.7257	28.185	27.6982	28.0196	27.9136	27.9442	27.6589	27.941	28.2167	27.7081	27.3142	27.7948	27.962	27.5511	27.8321	28.0751	27.8963	27.8857	28.1068				+		ATP binding [GO:0005524];ATPase activity [GO:0016887];transmembrane transport [GO:0055085];ATP-binding cassette (ABC) transporter complex [GO:0043190]	BCAL0814					Complete proteome;Nucleotide-binding;Reference proteome;ATP-binding	Discard	Discard	Discard	Discard	Discard	Discard		Discard	Discard	Unknown (This protein may have multiple localization sites)	3	p
27.7075	27.606	27.5419	27.5018	27.4277	27.5667	27.4693	27.6409	27.3187	27.4891	27.4552	27.4303	27.491	27.2998	27.5882	27.5586	27.7575	27.7779	27.6169	27.3674	27.6014	27.3916	27.2296	27.3942	27.3508						Gram-negative-bacterium-type cell outer membrane assembly [GO:0043165];lipopolysaccharide binding [GO:0001530];lipopolysaccharide transport [GO:0015920];periplasmic space [GO:0042597]	lptA BCAL0815	SUBCELLULAR LOCATION: Periplasm {ECO:0000256|HAMAP-Rule:MF_01914}.				Periplasm;Reference proteome;Transport;Complete proteome	Discard	Discard	Discard	Discard	Discard	Discard		Discard	Discard	Unknown	3	p
26.2901	26.2837	26.3192	26.5627	26.3708	26.6281	26.5507	26.6722	26.9159	26.5482	26.7291	26.8038	26.3924	26.7028	26.954	26.3931	26.0738	26.6572	26.6256	26.2774	26.6092	26.7112	26.3533	26.5848	26.5732	+					lipopolysaccharide transmembrane transporter activity [GO:0015221];lipopolysaccharide transport [GO:0015920];integral component of plasma membrane [GO:0005887]	BCAL0816					Reference proteome;Complete proteome	Discard	Discard	Discard	Discard	Discard	Discard		Discard	Discard	Unknown	3	p
26.863	26.9744	26.8154	27.0569	26.826	26.9922	26.9353	27.0546	26.6091	26.5849	27.0994	26.7925	26.7938	27.0912	26.8779	27.1444	27.2204	27.3296	27.3039	27.0032	26.9349	26.7674	26.7944	26.9444	26.7977						metal ion binding [GO:0046872];3-deoxy-manno-octulosonate-8-phosphatase activity [GO:0019143]	kdsC BCAL0817					Magnesium;Metal-binding;Reference proteome;Complete proteome	Discard	Discard	Discard	Discard	Discard	Discard		Discard	Discard	Cytoplasmic	3	p
27.7002	27.9984	28.0308	27.9952	27.9573	27.9995	28.1289	28.1291	28.1377	27.936	28.0208	28.0646	27.971	28.2009	28.2492	28.1153	27.9509	28.1451	28.1326	28.0539	28.0304	28.0604	27.9024	28.184	28.2102						carbohydrate derivative binding [GO:0097367];carbohydrate derivative metabolic process [GO:1901135];carbohydrate metabolic process [GO:0005975];metal ion binding [GO:0046872];arabinose-5-phosphate isomerase activity [GO:0019146]	BCAL0818					Complete proteome;Isomerase;Metal-binding;Reference proteome;Zinc;CBS domain	Discard	Discard	Discard	Discard	Discard	Discard		Discard	Discard	Cytoplasmic	3	p
25.1046	NaN	24.7973	NaN	24.8269	25.053	25.4003	24.8271	24.8701	NaN	25.3805	25.1864	25.1071	24.6861	24.3852	25.4432	25.0472	25.3795	25.6184	25.2012	25.1848	25.0038	25.2117	24.7097	25.0463						plasma membrane [GO:0005886];potassium ion transport [GO:0006813];solute:proton antiporter activity [GO:0015299];integral component of membrane [GO:0016021]	BCAL0819					Cell membrane;Complete proteome;Ion transport;Membrane;Reference proteome;Transmembrane;Transmembrane helix;Transport;Antiport	Discard	Discard	Discard	Discard	Discard	Discard		Discard	Discard	Cytoplasmic Membrane	3	p
24.8226	25.016	25.1901	25.0011	25.2378	25.4205	25.4192	25.4077	24.9929	25.2618	25.3283	25.545	25.1169	25.2791	NaN	25.2136	25.0665	25.6738	25.3102	25.3005	25.3166	25.3161	25.3814	25.5116	25.7495				+		adenine phosphoribosyltransferase activity [GO:0003999];adenine salvage [GO:0006168];AMP salvage [GO:0044209];purine ribonucleoside salvage [GO:0006166];cytoplasm [GO:0005737]	apt BCAL0820	SUBCELLULAR LOCATION: Cytoplasm {ECO:0000256|HAMAP-Rule:MF_00004, ECO:0000256|SAAS:SAAS00766728}.				Cytoplasm;Glycosyltransferase;Purine salvage;Reference proteome;Transferase;Complete proteome	Discard	Discard	Discard	Discard	Discard	Discard		Discard	Discard	Cytoplasmic	3	p
25.8634	25.9684	25.5485	25.5801	25.4902	25.9719	25.7143	25.679	25.4964	25.3313	25.9646	25.6645	25.8041	25.5861	25.6534	25.9372	25.498	NaN	25.569	25.6345	25.9171	25.5625	25.6141	25.841	25.4432						hydrolase activity [GO:0016787]	BCAL0822					Hydrolase;Reference proteome;Complete proteome	Discard	Discard	Discard	Discard	Discard	Discard		Discard	Discard	Cytoplasmic	3	p
28.8734	28.8463	28.9325	28.8248	28.8041	29.1252	29.0826	29.1541	29.1444	29.0684	29.0981	29.113	29.0791	29.315	29.447	29.1213	29.0052	29.1618	29.2135	28.9624	29.0078	29.255	29.0328	29.2263	29.4141	+	+		+		'de novo' IMP biosynthetic process [GO:0006189];hydroxymethyl-, formyl- and related transferase activity [GO:0016742];one-carbon metabolic process [GO:0006730];formyltetrahydrofolate deformylase activity [GO:0008864]	purU BCAL0823					Hydrolase;One-carbon metabolism;Purine biosynthesis;Reference proteome;Complete proteome	Discard	Discard	Discard	Discard	Discard	Discard		Discard	Discard	Cytoplasmic	3	p
23.4253	23.8912	NaN	NaN	24.1302	23.5591	23.862	NaN	NaN	23.6192	23.8069	NaN	NaN	23.8627	NaN	23.6855	24.0464	NaN	NaN	NaN	23.7752	NaN	23.9544	NaN	NaN						integral component of membrane [GO:0016021]	BCAL0824					Membrane;Reference proteome;Transmembrane;Transmembrane helix;Complete proteome	Discard	Discard	Discard	Discard	Discard	Discard		Discard	Discard	Cytoplasmic Membrane	3	p
29.7197	29.7952	29.7285	29.6155	29.6231	29.87	29.8922	29.9546	29.8473	29.7872	29.9266	29.8501	29.7412	29.8141	29.9427	29.9204	29.85	29.9321	29.8459	29.6878	29.8369	29.951	29.8187	29.8401	30.1677	+					ATP binding [GO:0005524];ATPase activity [GO:0016887];DNA binding [GO:0003677];excinuclease ABC activity [GO:0009381];excinuclease repair complex [GO:0009380];nucleotide-excision repair [GO:0006289];SOS response [GO:0009432];zinc ion binding [GO:0008270];cytoplasm [GO:0005737]	uvrA BCAL0825	SUBCELLULAR LOCATION: Cytoplasm {ECO:0000256|HAMAP-Rule:MF_00205, ECO:0000256|SAAS:SAAS00385027}.				Complete proteome;Cytoplasm;DNA damage;DNA excision;DNA repair;DNA-binding;Excision nuclease;Metal-binding;Nucleotide-binding;Reference proteome;Repeat;SOS response;Zinc;Zinc-finger;ATP-binding	Discard	Discard	Discard	Discard	Discard	Discard		Discard	Discard	Cytoplasmic	3	p
30.1221	30.16	30.1961	30.325	30.1323	30.2007	30.0149	30.3418	30.075	30.2536	30.1526	30.3175	30.2323	30.1472	30.2098	30.0938	30.248	30.2916	30.269	30.1867	30.2148	30.2194	30.2301	30.2933	30.1056						DNA recombination [GO:0006310];DNA repair [GO:0006281];DNA replication [GO:0006260];single-stranded DNA binding [GO:0003697]	ssb BCAL0827					DNA damage;DNA recombination;DNA repair;DNA replication;DNA-binding;Reference proteome;Complete proteome	Discard	Discard	Discard	Discard	Discard	Discard		Discard	Discard	Cytoplasmic	3	p
NaN	NaN	NaN	NaN	NaN	NaN	NaN	NaN	NaN	NaN	NaN	NaN	NaN	NaN	NaN	22.8098	NaN	NaN	NaN	NaN	22.6206	NaN	NaN	NaN	NaN	+						BCAL0830					Reference proteome;Complete proteome	Discard	Discard	Discard	Discard	Discard	Discard		Discard	Discard	Cytoplasmic	3	p
29.5913	29.3759	29.2976	29.8991	29.6143	29.2243	29.5652	29.3821	28.9995	29.4512	29.0472	29.4154	29.3678	29.3943	29.0919	29.3619	27.3357	29.8268	29.6472	29.3196	29.7506	29.1099	29.5391	29.4713	28.8912							BCAL0831					Complete proteome;Reference proteome;Coiled coil	Discard	Discard	Discard	Discard	Discard	Discard		Discard	Discard	Unknown	3	p
26.411	26.2574	26.2867	26.4952	26.3183	26.0971	26.1479	26.2866	26.0538	26.4449	26.0854	26.24	26.1557	26.4602	26.0698	25.8874	26.0996	26.4865	26.1958	26.1245	26.4427	26.4579	26.3378	26.3111	26.4968						metabolic process [GO:0008152];transferase activity, transferring acyl groups other than amino-acyl groups [GO:0016747]	phaA BCAL0832					Complete proteome;Reference proteome;Transferase;Acyltransferase	Discard	Discard	Discard	Discard	Discard	Discard		Discard	Discard	Cytoplasmic	3	p
27.1888	26.576	26.9817	27.3382	27.1363	27.2933	27.4174	27.7537	27.0676	26.9692	26.9626	26.9096	26.9888	26.8778	27.092	27.3025	25.5894	27.6099	27.7102	27.3195	27.3644	27.6012	27.6022	27.5115	27.6873				+		acetoacetyl-CoA reductase activity [GO:0018454];nucleotide binding [GO:0000166];poly-hydroxybutyrate biosynthetic process [GO:0042619];cytoplasm [GO:0005737]	phbB BCAL0833					Complete proteome;NADP;Nucleotide-binding;Oxidoreductase;Reference proteome;3D-structure	Discard	Discard	Discard	Discard	Discard	Discard		Discard	Discard	Cytoplasmic	3	p
NaN	NaN	NaN	NaN	NaN	NaN	NaN	NaN	NaN	NaN	NaN	NaN	NaN	NaN	NaN	NaN	NaN	NaN	NaN	NaN	NaN	NaN	NaN	NaN	NaN						metabolic process [GO:0008152];transferase activity [GO:0016740]	BCAL0838					Reference proteome;Transferase;Complete proteome	Discard	Discard	Discard	Discard	Discard	Discard		Discard	Discard	Cytoplasmic Membrane	3	p
NaN	NaN	NaN	NaN	NaN	22.3613	22.8322	23.3585	NaN	NaN	NaN	NaN	22.5096	NaN	22.2101	NaN	NaN	22.9297	NaN	NaN	NaN	22.2382	NaN	NaN	NaN							BCAL0841		SIGNAL 1 38 {ECO:0000256|SAM:SignalP}.			Reference proteome;Signal;Complete proteome	Discard	Discard	Discard	Discard	Discard	Discard		Discard	Discard	Unknown	3	p
NaN	NaN	NaN	NaN	NaN	NaN	22.5985	NaN	NaN	NaN	NaN	NaN	NaN	NaN	NaN	NaN	NaN	NaN	NaN	NaN	NaN	NaN	NaN	NaN	NaN						metabolic process [GO:0008152];catalytic activity [GO:0003824]	BCAL0843					Reference proteome;Complete proteome	Discard	Discard	Discard	Discard	Discard	Discard		Discard	Discard	Unknown	3	p
29.5175	29.5602	29.5398	29.7462	29.406	29.2623	29.6381	29.8468	29.7036	29.349	29.4678	29.4509	29.4937	29.5395	29.8708	29.6072	29.2528	30.0029	29.6891	29.5141	29.2473	29.5994	29.5287	29.6102	29.7081						metalloendopeptidase activity [GO:0004222]	BCAL0849		SIGNAL 1 24 {ECO:0000256|SAM:SignalP}.			Hydrolase;Metalloprotease;Protease;Reference proteome;Signal;Zinc;Complete proteome	Discard	Discard	Discard	Discard	Discard	Discard		Discard	Discard	Extracellular	3	p
24.7494	25.1332	25.0459	25.3531	25.0225	25.1228	25.5272	25.6174	25.2112	25.4259	NaN	25.2971	25.2856	25.3052	25.11	24.9988	25.3991	25.542	25.1558	25.3883	25.1969	25.2778	25.0752	25.3256	25.3857						catalytic activity [GO:0003824]	BCAL0855		SIGNAL 1 24 {ECO:0000256|SAM:SignalP}.			Reference proteome;Repeat;Signal;Complete proteome	Discard	Discard	Discard	Discard	Discard	Discard		Discard	Discard	Cytoplasmic Membrane	3	p
26.2402	26.8087	26.4017	26.4316	26.384	26.0923	26.2008	26.2444	25.6292	26.0032	26.1372	26.3337	25.8317	26.2734	25.8491	26.339	26.9688	26.7557	26.5188	26.3605	26.2858	26.1734	26.0759	25.6815	25.7777							BCAL0858		SIGNAL 1 23 {ECO:0000256|SAM:SignalP}.			Reference proteome;Signal;Complete proteome	Discard	Discard	Discard	Discard	Discard	Discard		Discard	Discard	Periplasmic	3	p
NaN	NaN	NaN	NaN	NaN	NaN	NaN	NaN	NaN	NaN	NaN	NaN	NaN	NaN	NaN	NaN	NaN	NaN	NaN	NaN	NaN	NaN	NaN	NaN	NaN		+				metabolic process [GO:0008152];hydrolase activity [GO:0016787]	BCAL0859					Hydrolase;Reference proteome;Complete proteome	Discard	Discard	Discard	Discard	Discard	Discard		Discard	Discard	Cytoplasmic	3	p
27.1662	27.5814	27.4042	27.5867	27.3983	27.4253	27.468	27.2987	27.2099	27.3774	27.2162	27.5228	27.0577	27.5272	27.2815	27.4379	27.5641	27.8414	27.7003	27.4479	27.3962	27.2381	27.2633	27.2728	27.3903						peptidase activity [GO:0008233]	BCAL0860					Hydrolase;Protease;Reference proteome;Complete proteome	Discard	Discard	Discard	Discard	Discard	Discard		Discard	Discard	Unknown	3	p
23.8286	23.8437	23.7881	23.9186	NaN	23.9364	23.9326	23.7806	23.7869	23.6125	23.882	24.0245	23.7043	24.0029	23.9452	23.6263	23.8631	23.8185	NaN	23.6016	24.0628	24.0683	23.8724	24.1122	23.7236						transcription factor activity, sequence-specific DNA binding [GO:0003700];transcription, DNA-templated [GO:0006351];DNA binding [GO:0003677]	BCAL0862					DNA-binding;Reference proteome;Transcription;Transcription regulation;Complete proteome	Discard	Discard	Discard	Discard	Discard	Discard		Discard	Discard	Cytoplasmic	3	p
27.5139	27.5242	27.353	27.2567	27.3937	27.2109	27.4149	26.5102	26.4952	26.7939	26.9205	26.6901	26.9809	27.2968	26.9775	27.0307	27.925	27.0089	27.137	27.0529	27.0355	26.7664	27.1305	26.8805	27.136		+		+			BCAL0863					Reference proteome;Complete proteome	Discard	Discard	Discard	Discard	Discard	Discard		Discard	Discard	Cytoplasmic	3	p
27.5291	27.9592	27.6691	27.5099	27.5923	27.6201	27.7756	27.7863	27.4177	27.4693	27.8296	27.7109	27.25	27.6446	27.5637	27.6478	27.6855	27.8266	27.6333	27.4659	27.6421	27.5265	27.7249	27.5943	27.8466							BCAL0864					Reference proteome;Complete proteome	Discard	Discard	Discard	Discard	Discard	Discard		Discard	Discard	Cytoplasmic	3	p
NaN	NaN	NaN	NaN	NaN	NaN	NaN	NaN	NaN	NaN	22.4443	NaN	NaN	NaN	NaN	NaN	NaN	NaN	NaN	NaN	NaN	NaN	NaN	NaN	NaN						carbohydrate derivative metabolic process [GO:1901135];DNA binding [GO:0003677];transcription factor activity, sequence-specific DNA binding [GO:0003700];transcription, DNA-templated [GO:0006351];carbohydrate derivative binding [GO:0097367]	BCAL0865					DNA-binding;Reference proteome;Transcription;Transcription regulation;Complete proteome	Discard	Discard	Discard	Discard	Discard	Discard		Discard	Discard	Unknown (This protein may have multiple localization sites)	3	p
27.401	27.6913	27.5966	27.6405	27.6527	27.6978	27.7437	27.6197	27.4985	27.643	27.6058	27.5773	27.6944	27.6704	27.5466	27.4868	27.8635	27.782	27.7554	27.5499	27.6521	27.5499	27.4646	27.4219	27.6276						N-acyl-D-amino-acid deacylase activity [GO:0047420]	dan BCAL0866					Hydrolase;Reference proteome;Complete proteome	Discard	Discard	Discard	Discard	Discard	Discard		Discard	Discard	Cytoplasmic	3	p
25.2799	25.3752	25.3703	25.5926	25.9025	25.556	26.1457	25.96	25.4579	25.4714	25.9331	25.5749	25.2025	25.7173	27.1776	25.7592	24.9223	25.6996	26.4454	NaN	25.628	25.7105	26.104	25.2356	26.4167							BCAL0867					Reference proteome;Complete proteome	Discard	Discard	Discard	Discard	Discard	Discard		Discard	Discard	Cytoplasmic	3	p
27.9455	27.8346	27.9037	27.9018	27.8394	27.9232	27.9783	27.7669	27.9699	27.9038	27.8023	27.9107	27.8501	28.0829	27.9378	27.6179	27.9726	27.7842	27.9759	27.7962	27.7672	28.0287	27.7538	27.9054	27.9809						oxidoreductase activity, acting on other nitrogenous compounds as donors, with NAD or NADP as acceptor [GO:0046857];preQ1 synthase activity [GO:0033739];queuosine biosynthetic process [GO:0008616];cytoplasm [GO:0005737]	queF BceJ2315_08580 BCAL0868	SUBCELLULAR LOCATION: Cytoplasm {ECO:0000255|HAMAP-Rule:MF_00817}.				Cytoplasm;NADP;Oxidoreductase;Queuosine biosynthesis;Reference proteome;Complete proteome	Discard	Discard	Discard	Discard	Discard	Discard		Discard	Discard	Cytoplasmic	3	p
29.4601	29.6087	29.6037	29.7241	29.5839	29.6746	29.6332	29.755	29.8114	29.7109	29.6954	29.6869	29.65	29.8695	29.9058	29.6731	29.6526	29.8427	29.7599	29.5258	29.5095	29.7638	29.5906	29.7481	29.9015						isoleucine biosynthetic process [GO:0009097];pyridoxal phosphate binding [GO:0030170];L-threonine ammonia-lyase activity [GO:0004794]	ilvA BCAL0869					Branched-chain amino acid biosynthesis;Complete proteome;Isoleucine biosynthesis;Lyase;Pyridoxal phosphate;Reference proteome;Amino-acid biosynthesis	Discard	Discard	Discard	Discard	Discard	Discard		Discard	Discard	Cytoplasmic	3	p
28.1604	28.1138	28.1663	28.1319	28.1871	28.5943	28.4117	28.4381	28.3906	28.4502	28.4358	28.3901	28.1991	28.4279	28.5379	28.5234	28.291	28.6354	28.4634	28.3166	28.4315	28.6236	28.2621	28.5157	28.6919	+	+		+		iron-sulfur cluster binding [GO:0051536];oxidoreductase activity, acting on CH-OH group of donors [GO:0016614];flavin adenine dinucleotide binding [GO:0050660]	BCAL0870					Reference proteome;Complete proteome	Discard	Discard	Discard	Discard	Discard	Discard		Discard	Discard	Cytoplasmic	3	p
24.4415	24.7314	24.4389	24.676	24.6526	24.4309	24.3892	24.5356	NaN	NaN	24.2087	24.4707	24.4995	NaN	24.5579	24.3728	NaN	24.8755	24.5344	24.8575	24.5666	24.5091	24.445	24.6565	24.7445						catalytic activity [GO:0003824]	BCAL0871					Reference proteome;Complete proteome	Discard	Discard	Discard	Discard	Discard	Discard		Discard	Discard	Unknown	3	p
25.5788	25.2239	25.1803	25.6286	25.3255	25.5616	25.575	25.7252	25.3632	25.5259	25.8372	25.5758	25.8585	25.6304	25.9895	25.6814	25.0286	25.6998	25.5677	25.4713	25.8008	25.8208	25.8144	25.7024	25.2707							BCAL0872					Reference proteome;Complete proteome	Discard	Discard	Discard	Discard	Discard	Discard		Discard	Discard	Unknown	3	p
28.8687	29.1072	28.9446	28.9996	28.9578	29.007	28.9682	29.0436	29.0038	29.0685	28.9106	28.919	28.8545	29.177	28.9483	28.823	29.2516	29.2075	29.225	29.0968	28.9866	28.9993	28.9853	29.0156	28.9522						menaquinone biosynthetic process [GO:0009234];ubiquinone biosynthetic process [GO:0006744];2-octaprenyl-6-methoxy-1,4-benzoquinone methylase activity [GO:0102005]	ubiE BceJ2315_08630 BCAL0873					Menaquinone biosynthesis;Methyltransferase;Reference proteome;S-adenosyl-L-methionine;Transferase;Ubiquinone biosynthesis;Complete proteome	Discard	Discard	Discard	Discard	Discard	Discard		Discard	Discard	Cytoplasmic	3	p
29.4445	29.2985	29.3526	29.307	29.3409	29.2152	29.3329	29.1945	29.0811	29.3265	29.0784	29.0892	29.2147	29.0413	28.8323	29.4401	29.7965	29.4092	29.6906	29.4316	29.341	29.0068	29.285	28.9852	29.0022		+				integral component of membrane [GO:0016021]	BCAL0874					Membrane;Reference proteome;Transmembrane;Transmembrane helix;Complete proteome	Discard	Discard	Discard	Discard	Discard	Discard		Discard	Discard	Cytoplasmic Membrane	3	p
26.3958	26.5312	26.3326	26.1019	26.2845	26.6026	26.5215	26.8265	26.4646	26.6554	26.4379	26.5669	26.5253	26.5902	26.3859	26.5643	26.6771	26.7539	26.4465	26.658	26.5345	26.6055	26.6251	26.6699	26.7453				+			BCAL0875					Reference proteome;Complete proteome	Discard	Discard	Discard	Discard	Discard	Discard		Discard	Discard	Cytoplasmic	3	p
28.0246	28.2142	27.9793	27.7717	27.9906	28.1536	28.0468	28.0143	28.0074	27.9444	28.1129	28.0047	27.7551	27.8006	27.9601	28.1087	28.1783	28.0937	28.3132	28.0262	28.1797	28.2263	28.1021	27.9757	28.3649						ATP binding [GO:0005524];plasma membrane [GO:0005886];protein kinase activity [GO:0004672];regulation of ubiquinone biosynthetic process [GO:0010795];ubiquinone biosynthetic process [GO:0006744];integral component of membrane [GO:0016021]	ubiB BCAL0876	Single-pass membrane protein {ECO:0000256|HAMAP-Rule:MF_00414}.;SUBCELLULAR LOCATION: Cell inner membrane {ECO:0000256|HAMAP-Rule:MF_00414}				Cell inner membrane;Cell membrane;Complete proteome;Kinase;Membrane;Nucleotide-binding;Reference proteome;Transferase;Transmembrane;Transmembrane helix;Ubiquinone;Ubiquinone biosynthesis;ATP-binding	Discard	Discard	Discard	Discard	Discard	Discard		Discard	Discard	Cytoplasmic Membrane	3	p
24.8631	24.9727	25.1483	24.6261	24.4616	24.7073	24.7963	24.4373	24.4435	24.5217	24.9962	24.5213	24.6858	24.6123	24.7102	24.9159	24.9241	25.0321	25.0506	25.0384	24.9154	24.7018	24.6482	24.6941	24.8672						S-adenosylmethionine-dependent methyltransferase activity [GO:0008757]	BCAL0877					Methyltransferase;Reference proteome;Transferase;Complete proteome	Discard	Discard	Discard	Discard	Discard	Discard		Discard	Discard	Cytoplasmic	3	p
26.6377	26.5906	26.9807	26.8694	27.1048	26.9664	27.1293	27.4299	27.2264	27.0234	27.3249	27.0696	26.6234	27.3442	27.7767	27.1472	25.8052	27.2538	27.5201	26.7131	27.1858	27.4727	26.9534	27.2636	27.3471							BCAL0878					Reference proteome;Complete proteome	Discard	Discard	Discard	Discard	Discard	Discard		Discard	Discard	Unknown	3	p
27.1419	27.1483	27.2622	27.1804	27.4295	NaN	NaN	NaN	27.0883	27.0566	27.3737	27.1368	27.0473	27.4959	27.3728	NaN	27.238	27.6621	NaN	26.9469	27.4331	NaN	NaN	27.1562	NaN						integral component of membrane [GO:0016021]	BCAL0879					Membrane;Reference proteome;Transmembrane;Transmembrane helix;Complete proteome	Discard	Discard	Discard	Discard	Discard	Discard		Discard	Discard	Cytoplasmic Membrane	3	p
31.6697	31.689	31.7451	31.8434	31.7947	31.8339	31.8383	31.9367	31.9362	31.8946	31.8323	31.8214	31.7605	31.9403	31.9176	31.8259	31.8464	31.8773	31.7565	31.7798	31.7698	31.9533	31.838	32.0033	31.9354	+					aspartate-tRNA(Asn) ligase activity [GO:0050560];ATP binding [GO:0005524];nucleic acid binding [GO:0003676];tRNA aminoacylation for protein translation [GO:0006418];cytoplasm [GO:0005737]	aspS BceJ2315_08700 BCAL0880	SUBCELLULAR LOCATION: Cytoplasm {ECO:0000255|HAMAP-Rule:MF_00044}.				Aminoacyl-tRNA synthetase;Complete proteome;Cytoplasm;Ligase;Nucleotide-binding;Protein biosynthesis;Reference proteome;ATP-binding	Discard	Discard	Discard	Discard	Discard	Discard		Discard	Discard	Cytoplasmic	3	p
24.8812	24.6271	25.1277	25.0234	24.203	24.817	24.8043	24.8404	24.4825	24.8977	24.8721	25.0225	24.9828	24.7215	24.9928	24.9368	24.5579	25.0857	24.7557	24.3502	24.5888	25.0589	24.7275	24.9192	25.0329						dihydroneopterin triphosphate pyrophosphohydrolase activity [GO:0019177];folic acid biosynthetic process [GO:0046656];dATP pyrophosphohydrolase activity [GO:0008828]	BCAL0881					Hydrolase;Reference proteome;Complete proteome	Discard	Discard	Discard	Discard	Discard	Discard		Discard	Discard	Unknown	3	p
NaN	NaN	NaN	NaN	NaN	NaN	23.9586	NaN	NaN	NaN	NaN	NaN	NaN	NaN	NaN	NaN	NaN	NaN	NaN	NaN	NaN	NaN	NaN	NaN	NaN				+		cardiolipin biosynthetic process [GO:0032049];cardiolipin synthase activity [GO:0008808];plasma membrane [GO:0005886]	clsB BCAL0882	Peripheral membrane protein {ECO:0000256|HAMAP-Rule:MF_01917}.;SUBCELLULAR LOCATION: Cell membrane {ECO:0000256|HAMAP-Rule:MF_01917}				Complete proteome;Lipid biosynthesis;Lipid metabolism;Membrane;Phospholipid biosynthesis;Phospholipid metabolism;Reference proteome;Repeat;Transferase;Cell membrane	Discard	Discard	Discard	Discard	Discard	Discard		Discard	Discard	Cytoplasmic Membrane	3	p
24.9286	25.2582	25.1752	24.6229	25.3353	25.4547	25.1411	25.247	24.5419	24.9077	25.3319	25.0135	24.8866	24.9544	24.8982	25.3912	24.7986	24.7249	25.256	25.2759	24.9138	25.3789	25.3206	25.0397	25.4578						regulation of transcription, DNA-templated [GO:0006355];transcription, DNA-templated [GO:0006351];DNA binding [GO:0003677]	BCAL0883					DNA-binding;Reference proteome;Transcription;Transcription regulation;Complete proteome	Discard	Discard	Discard	Discard	Discard	Discard		Discard	Discard	Cytoplasmic	3	p
29.2553	29.628	29.3033	29.2326	29.4607	29.4258	29.4001	29.2936	29.0971	29.0832	29.25	29.42	29.1112	29.138	29.035	29.3635	29.383	29.0541	29.3213	29.4152	29.3522	29.1795	29.3034	29.139	29.2823						flavin adenine dinucleotide binding [GO:0050660];acyl-CoA dehydrogenase activity [GO:0003995]	BCAL0884					FAD;Flavoprotein;Oxidoreductase;Reference proteome;Complete proteome	Discard	Discard	Discard	Discard	Discard	Discard		Discard	Discard	Cytoplasmic	3	p
30.6399	30.7209	30.6375	30.7587	30.6845	30.7814	30.8594	30.8533	30.5517	30.7163	30.611	30.789	30.628	30.6563	30.5894	30.5597	30.7207	30.7811	30.5268	30.658	30.7525	30.6569	30.7296	30.5783	30.6229						fatty acid beta-oxidation [GO:0006635];3-hydroxyacyl-CoA dehydrogenase activity [GO:0003857]	BCAL0885					Fatty acid metabolism;Lipid metabolism;NAD;Oxidoreductase;Reference proteome;Complete proteome	Discard	Discard	Discard	Discard	Discard	Discard		Discard	Discard	Cytoplasmic	3	p
29.1655	29.3236	29.0896	29.1983	29.0103	29.3828	29.3014	29.2614	28.9643	29.1643	29.1745	29.2909	29.1354	29.2152	29.069	29.0765	29.2555	29.3171	29.2315	29.1067	29.2397	29.1579	29.1265	28.9355	29.1205						metabolic process [GO:0008152];transferase activity, transferring acyl groups other than amino-acyl groups [GO:0016747]	BCAL0886					Complete proteome;Reference proteome;Transferase;Acyltransferase	Discard	Discard	Discard	Discard	Discard	Discard		Discard	Discard	Cytoplasmic	3	p
26.767	26.9474	26.8806	26.8086	26.8867	27.0533	27.0358	27.2213	26.6532	26.9429	26.7915	26.9737	26.9358	26.8917	26.9071	26.8816	26.7626	27.1255	27.0385	27.121	26.8866	26.8173	27.038	26.8624	27.2142						metabolic process [GO:0008152];isomerase activity [GO:0016853]	BCAL0887					Isomerase;Reference proteome;Complete proteome	Discard	Discard	Discard	Discard	Discard	Discard		Discard	Discard	Cytoplasmic	3	p
24.8902	24.5196	24.7445	24.9567	24.6013	24.9404	24.7415	24.6769	24.6041	24.7071	24.7778	25.016	24.6159	24.8728	24.5856	24.4669	24.6806	24.7755	24.8194	24.4779	25.1094	24.8693	24.742	24.5963	23.9933						Mo-molybdopterin cofactor biosynthetic process [GO:0006777];sulfurtransferase activity [GO:0016783];cytoplasm [GO:0005737]	fdhD BceJ2315_08780 BCAL0888	SUBCELLULAR LOCATION: Cytoplasm {ECO:0000255|HAMAP-Rule:MF_00187}.				Cytoplasm;Molybdenum cofactor biosynthesis;Reference proteome;Complete proteome	Discard	Discard	Discard	Discard	Discard	Discard		Discard	Discard	Cytoplasmic	3	p
26.3686	26.528	26.3498	25.9754	26.4472	26.5902	26.4386	26.5669	26.2543	25.8645	26.3549	26.4624	26.3579	26.1067	26.4555	26.6559	26.2353	26.1401	26.5344	26.129	26.2642	26.4966	26.6451	26.1822	26.7773							BCAL0889					Reference proteome;Complete proteome	Discard	Discard	Discard	Discard	Discard	Discard		Discard	Discard	Unknown	3	p
26.7052	26.9439	26.8959	26.6392	26.8554	26.7822	26.7546	26.8428	26.9841	27.1649	27.0504	26.9977	26.6819	26.9329	27.1086	26.606	27.0865	26.5428	26.4238	26.9837	26.8508	26.8686	26.8055	26.9609	26.8743						hydrolase activity [GO:0016787]	BCAL0890					Hydrolase;Reference proteome;Complete proteome	Discard	Discard	Discard	Discard	Discard	Discard		Discard	Discard	Unknown	3	p
24.8435	25.2226	25.1828	NaN	25.1619	25.1283	25.2213	25.5139	25.2534	25.1509	25.0537	25.4056	24.9966	25.3246	25.1316	25.6178	25.4767	25.0611	25.2261	25.4219	25.3052	25.1098	25.4435	25.3531	25.3583						biosynthetic process [GO:0009058];nucleotidyltransferase activity [GO:0016779]	BCAL0892					Reference proteome;Transferase;Complete proteome	Discard	Discard	Discard	Discard	Discard	Discard		Discard	Discard	Cytoplasmic	3	p
27.6056	27.6175	27.7163	27.2588	27.7439	27.8541	27.8324	27.9238	27.7634	27.8123	28.0584	27.9476	27.8141	27.7996	28.1072	27.9114	27.6596	27.8154	28.021	27.828	27.7941	27.88	27.858	27.7577	27.9893						transferase activity [GO:0016740]	BCAL0893					Reference proteome;Transferase;Complete proteome	Discard	Discard	Discard	Discard	Discard	Discard		Discard	Discard	Cytoplasmic	3	p
27.9509	27.9876	28.0558	28.151	28.1407	28.1458	27.9786	28.3532	28.19	28.3852	28.0849	28.2131	28.0363	28.2989	28.2455	28.1118	28.1969	28.5031	28.2097	28.141	28.1434	28.2192	28.1637	28.2842	28.0704						Gram-negative-bacterium-type cell outer membrane assembly [GO:0043165];lipopolysaccharide transport [GO:0015920];response to organic substance [GO:0010033];cell outer membrane [GO:0009279]	lptD BCAL0894	SUBCELLULAR LOCATION: Cell outer membrane {ECO:0000256|HAMAP-Rule:MF_01411}.				Complete proteome;Membrane;Reference proteome;Signal;Cell outer membrane	Discard	Discard	Discard	Discard	Discard	Discard		Discard	Discard	Outer Membrane	3	p
30.2194	30.4423	30.258	30.3962	30.3821	30.5106	30.4085	30.558	30.3948	30.4941	30.5061	30.4564	30.2395	30.3864	30.6049	30.2593	30.3435	30.6705	30.6642	30.285	30.3932	30.3884	30.2918	30.3667	30.6324						chaperone mediated protein folding requiring cofactor [GO:0051085];Gram-negative-bacterium-type cell outer membrane assembly [GO:0043165];maintenance of stationary phase [GO:0060274];peptide binding [GO:0042277];peptidyl-prolyl cis-trans isomerase activity [GO:0003755];protein stabilization [GO:0050821];unfolded protein binding [GO:0051082];outer membrane-bounded periplasmic space [GO:0030288]	surA BCAL0895	SUBCELLULAR LOCATION: Periplasm {ECO:0000256|HAMAP-Rule:MF_01183}. Note=Is capable of associating with the outer membrane. {ECO:0000256|HAMAP-Rule:MF_01183}.	SIGNAL 1 20 {ECO:0000256|HAMAP-Rule:MF_01183}.			Complete proteome;Isomerase;Periplasm;Reference proteome;Repeat;Rotamase;Signal;Chaperone	Discard	Discard	Discard	Discard	Discard	Discard		Discard	Discard	Periplasmic	3	p
26.443	26.3601	26.4021	26.4812	26.2563	26.2817	26.2922	26.333	26.3762	26.3541	26.3778	26.1154	26.5729	26.5901	26.657	26.4687	26.4821	26.426	26.9741	26.4765	26.1124	26.3258	26.2924	26.1939	26.6253						4-hydroxythreonine-4-phosphate dehydrogenase activity [GO:0050570];cobalt ion binding [GO:0050897];magnesium ion binding [GO:0000287];NAD binding [GO:0051287];pyridoxal phosphate biosynthetic process [GO:0042823];pyridoxine biosynthetic process [GO:0008615];zinc ion binding [GO:0008270];cytoplasm [GO:0005737]	pdxA BCAL0896	SUBCELLULAR LOCATION: Cytoplasm {ECO:0000256|HAMAP-Rule:MF_00536}.				Complete proteome;Cytoplasm;Magnesium;Metal-binding;NAD;NADP;Oxidoreductase;Pyridoxine biosynthesis;Reference proteome;Zinc;Cobalt	Discard	Discard	Discard	Discard	Discard	Discard		Discard	Discard	Cytoplasmic	3	p
27.0617	27.2802	26.9459	27.225	27.1312	27.3175	27.2238	27.451	27.3308	27.1663	27.5745	27.1493	27.3612	27.2579	27.2238	27.1414	27.1373	27.2187	27.0544	27.2434	27.2585	27.3685	27.3175	27.3833	27.5641						16S rRNA (adenine(1518)-N(6)/adenine(1519)-N(6))-dimethyltransferase activity [GO:0052908];RNA binding [GO:0003723];rRNA (adenine-N6,N6-)-dimethyltransferase activity [GO:0000179];cytoplasm [GO:0005737]	rsmA ksgA BceJ2315_08870 BCAL0897	SUBCELLULAR LOCATION: Cytoplasm {ECO:0000255|HAMAP-Rule:MF_00607}.				Cytoplasm;Methyltransferase;Reference proteome;RNA-binding;rRNA processing;S-adenosyl-L-methionine;Transferase;Complete proteome	Discard	Discard	Discard	Discard	Discard	Discard		Discard	Discard	Cytoplasmic	3	p
28.088	28.0439	28.0422	28.4585	27.8583	28.4348	28.1533	28.2186	28.6165	28.3081	28.6759	28.3368	28.2014	28.8014	28.5675	28.4516	28.5966	28.5825	28.0814	28.4309	28.2127	28.2206	28.0759	28.5489	28.2812						metal ion binding [GO:0046872];lactoylglutathione lyase activity [GO:0004462]	gloA BCAL0899					Lyase;Reference proteome;Complete proteome	Discard	Discard	Discard	Discard	Discard	Discard		Discard	Discard	Cytoplasmic	3	p
NaN	NaN	24.8363	NaN	25.0485	NaN	NaN	24.9098	25.0011	NaN	NaN	NaN	NaN	25.0345	NaN	24.9392	NaN	25.0997	NaN	NaN	24.5314	NaN	24.9073	25.1416	NaN						metabolic process [GO:0008152];transferase activity, transferring acyl groups [GO:0016746];integral component of membrane [GO:0016021]	BCAL0901					Complete proteome;Membrane;Reference proteome;Transferase;Transmembrane;Transmembrane helix;Acyltransferase	Discard	Discard	Discard	Discard	Discard	Discard		Discard	Discard	Cytoplasmic Membrane	3	p
26.3908	26.4661	26.5144	26.1547	26.4629	26.6555	26.5329	26.5569	26.5812	26.1679	26.9075	26.4477	26.4292	26.5938	26.8286	26.5511	26.6127	26.196	26.6132	26.3983	26.7027	26.6722	26.7821	26.6432	26.7378				+		carbohydrate metabolic process [GO:0005975];phosphatase activity [GO:0016791];cytoplasm [GO:0005737]	BCAL0902	SUBCELLULAR LOCATION: Cytoplasm {ECO:0000256|PIRNR:PIRNR004682, ECO:0000256|SAAS:SAAS00377993}.				Complete proteome;Cytoplasm;Hydrolase;Reference proteome;Carbohydrate metabolism	Discard	Discard	Discard	Discard	Discard	Discard		Discard	Discard	Cytoplasmic	3	p
30.1968	30.2328	30.2459	30.2691	30.114	30.3288	30.2137	30.3837	30.3247	30.2173	30.3345	30.3464	30.2599	30.2246	30.4163	30.3881	30.2456	30.3576	30.3649	30.1344	30.1477	30.4896	30.2087	30.2719	30.3696						arginine-tRNA ligase activity [GO:0004814];arginyl-tRNA aminoacylation [GO:0006420];ATP binding [GO:0005524];glycine-tRNA ligase activity [GO:0004820];glycyl-tRNA aminoacylation [GO:0006426];cytoplasm [GO:0005737]	glyS BCAL0903	SUBCELLULAR LOCATION: Cytoplasm {ECO:0000256|HAMAP-Rule:MF_00255, ECO:0000256|SAAS:SAAS00696779}.				Aminoacyl-tRNA synthetase;Complete proteome;Cytoplasm;Ligase;Nucleotide-binding;Protein biosynthesis;Reference proteome;ATP-binding	Discard	Discard	Discard	Discard	Discard	Discard		Discard	Discard	Cytoplasmic	3	p
27.9605	28.0051	28.094	28.299	28.132	28.2686	28.3365	28.432	28.2852	28.2952	28.22	28.3794	28.2668	28.2498	28.5654	27.5843	28.0552	27.8523	28.1483	28.1854	28.0053	28.2285	28.0674	28.4746	28.4383	+					ATP binding [GO:0005524];glycine-tRNA ligase activity [GO:0004820];glycyl-tRNA aminoacylation [GO:0006426];cytoplasm [GO:0005737]	glyQ BCAL0904	SUBCELLULAR LOCATION: Cytoplasm {ECO:0000256|HAMAP-Rule:MF_00254, ECO:0000256|SAAS:SAAS00392629}.				Aminoacyl-tRNA synthetase;Complete proteome;Cytoplasm;Ligase;Nucleotide-binding;Protein biosynthesis;Reference proteome;ATP-binding	Discard	Discard	Discard	Discard	Discard	Discard		Discard	Discard	Cytoplasmic	3	p
NaN	24.8281	25.292	24.9154	24.7464	24.8774	24.8791	25.136	24.3589	24.7868	24.8592	25.2302	24.9119	25.0006	24.8257	25.1828	25.109	24.8488	25.0192	24.5807	24.7675	24.8101	24.7526	24.3981	24.9691							BCAL0905					Reference proteome;Complete proteome	Discard	Discard	Discard	Discard	Discard	Discard		Discard	Discard	Unknown	3	p
27.9235	27.8389	27.8046	27.5615	27.7958	27.7769	27.7005	27.6327	27.6018	27.3502	27.8047	27.699	27.6471	27.4188	27.6738	28.0478	28.1213	27.4065	27.8931	27.7638	27.7872	27.8487	27.6301	27.654	28.0045						oxidoreductase activity, acting on CH-OH group of donors [GO:0016614];flavin adenine dinucleotide binding [GO:0050660]	BCAL0907					Complete proteome;Reference proteome;CBS domain	Discard	Discard	Discard	Discard	Discard	Discard		Discard	Discard	Cytoplasmic Membrane	3	p
25.4505	25.514	25.6207	25.2683	25.5021	25.8506	25.5498	25.5687	25.1695	25.2555	25.4839	25.748	25.2249	25.1236	25.3608	25.5956	25.1764	25.6021	25.686	25.162	25.5782	25.6975	25.2752	25.2252	25.8						glutathione catabolic process [GO:0006751];gamma-glutamylcyclotransferase activity [GO:0003839]	BCAL0908					Complete proteome;Reference proteome;Transferase;Acyltransferase	Discard	Discard	Discard	Discard	Discard	Discard		Discard	Discard	Unknown	3	p
27.8717	28.0355	27.4992	27.8011	27.4703	27.9793	27.9884	27.7887	27.7561	27.7461	28.0809	27.9282	28.0305	27.7584	27.7182	27.8555	28.0032	27.6453	27.6898	27.7716	27.9786	28.0893	27.9373	27.9914	27.867						endoribonuclease activity [GO:0004521];metalloendopeptidase activity [GO:0004222];rRNA processing [GO:0006364];zinc ion binding [GO:0008270];cytoplasm [GO:0005737]	ybeY BCAL0909	SUBCELLULAR LOCATION: Cytoplasm {ECO:0000256|HAMAP-Rule:MF_00009, ECO:0000256|SAAS:SAAS00349021}.				Cytoplasm;Endonuclease;Hydrolase;Metal-binding;Nuclease;Reference proteome;Ribosome biogenesis;rRNA processing;Zinc;Complete proteome	Discard	Discard	Discard	Discard	Discard	Discard		Discard	Discard	Cytoplasmic	3	p
27.5393	27.6451	27.6397	27.3974	27.6069	27.6183	27.4775	27.7544	27.4015	27.3036	27.445	27.356	27.228	27.5168	27.677	27.4751	27.3992	27.6654	27.3822	27.24	27.4038	27.585	27.4925	27.4342	27.5624						ATP binding [GO:0005524]	BCAL0910					Reference proteome;Complete proteome	Discard	Discard	Discard	Discard	Discard	Discard		Discard	Discard	Cytoplasmic	3	p
26.0449	26.1269	26.1048	26.1632	26.2074	26.6407	26.4348	26.7695	26.8553	26.4399	26.5928	26.6447	26.4547	26.3151	27.3789	26.8287	25.3913	27.087	26.7131	26.5404	26.4289	26.9687	26.5342	26.8261	27.224	+			+		4 iron, 4 sulfur cluster binding [GO:0051539];metal ion binding [GO:0046872];transferase activity [GO:0016740];tRNA modification [GO:0006400];cytoplasm [GO:0005737]	miaB BceJ2315_09010 BCAL0911	SUBCELLULAR LOCATION: Cytoplasm {ECO:0000255|HAMAP-Rule:MF_01864}.				Complete proteome;Cytoplasm;Iron;Iron-sulfur;Metal-binding;Reference proteome;S-adenosyl-L-methionine;Transferase;tRNA processing;4Fe-4S	Discard	Discard	Discard	Discard	Discard	Discard		Discard	Discard	Cytoplasmic	3	p
NaN	NaN	NaN	NaN	NaN	NaN	NaN	22.7029	NaN	NaN	NaN	NaN	NaN	NaN	NaN	NaN	NaN	NaN	NaN	NaN	NaN	NaN	NaN	NaN	NaN						magnesium ion binding [GO:0000287];manganese ion binding [GO:0030145];riboflavin biosynthetic process [GO:0009231];3,4-dihydroxy-2-butanone-4-phosphate synthase activity [GO:0008686]	ribB BCAL0915					Lyase;Magnesium;Manganese;Metal-binding;Reference proteome;Riboflavin biosynthesis;Complete proteome	Discard	Discard	Discard	Discard	Discard	Discard		Discard	Discard	Cytoplasmic	3	p
25.7018	26.1085	25.8986	26.0647	25.9954	26.2334	26.1109	26.3622	26.2854	26.18	26.2364	26.2881	25.8827	26.5832	26.4059	26.2061	26.0208	26.3178	26.5271	26.2697	26.2113	26.4768	26.1293	26.2651	26.3506				+		metabolic process [GO:0008152];hydrolase activity [GO:0016787]	BCAL0916					Hydrolase;Reference proteome;Complete proteome	Discard	Discard	Discard	Discard	Discard	Discard		Discard	Discard	Cytoplasmic	3	p
NaN	NaN	NaN	NaN	24.786	NaN	NaN	NaN	NaN	NaN	NaN	NaN	NaN	24.8208	NaN	NaN	NaN	NaN	NaN	24.428	24.7922	NaN	24.6557	24.6534	NaN						oxidoreductase activity [GO:0016491]	BCAL0917					Reference proteome;Complete proteome	Discard	Discard	Discard	Discard	Discard	Discard		Discard	Discard	Unknown (This protein may have multiple localization sites)	3	p
NaN	NaN	NaN	NaN	25.2411	NaN	25.3939	NaN	NaN	25.4413	25.2145	NaN	25.4722	NaN	NaN	NaN	25.2865	NaN	NaN	25.4095	NaN	25.5723	NaN	NaN	NaN							BCAL0918					Reference proteome;Complete proteome	Discard	Discard	Discard	Discard	Discard	Discard		Discard	Discard	Cytoplasmic	3	p
NaN	NaN	NaN	NaN	NaN	NaN	NaN	NaN	22.5464	NaN	NaN	NaN	NaN	NaN	NaN	NaN	NaN	NaN	NaN	NaN	NaN	NaN	NaN	NaN	NaN						transporter activity [GO:0005215];integral component of membrane [GO:0016021]	glpF BCAL0924					Membrane;Reference proteome;Transmembrane;Transmembrane helix;Transport;Complete proteome	Discard	Discard	Discard	Discard	Discard	Discard		Discard	Discard	Cytoplasmic Membrane	3	p
28.9447	28.9871	29.0888	29.0737	28.8943	29.0633	28.9163	29.2282	29.4057	29.0399	29.046	28.9986	28.9958	29.0038	29.474	29.3213	28.7787	29.2761	29.1517	29.2341	28.8736	29.6132	29.0693	29.3292	29.55						glycerol catabolic process [GO:0019563];glycerol kinase activity [GO:0004370];glycerol-3-phosphate metabolic process [GO:0006072];ATP binding [GO:0005524]	glpK BCAL0925					Complete proteome;Glycerol metabolism;Kinase;Nucleotide-binding;Reference proteome;Transferase;ATP-binding	Discard	Discard	Discard	Discard	Discard	Discard		Discard	Discard	Cytoplasmic	3	p
26.6773	26.2243	26.4856	26.6815	26.5129	26.7345	26.5812	26.8083	26.8708	26.9121	26.794	26.7347	26.5498	26.6363	27.1325	27.2436	26.433	26.899	26.3693	26.7727	26.6442	27.1562	26.668	26.9836	27.3408						glycerol-3-phosphate metabolic process [GO:0006072];sn-glycerol-3-phosphate:ubiquinone-8 oxidoreductase activity [GO:0052591];glycerol-3-phosphate dehydrogenase complex [GO:0009331]	glpD BCAL0926					Flavoprotein;Oxidoreductase;Reference proteome;Complete proteome	Discard	Discard	Discard	Discard	Discard	Discard		Discard	Discard	Cytoplasmic	3	p
24.2207	NaN	23.8387	24.525	24.1344	23.5822	NaN	24.304	24.2005	24.6252	NaN	24.0601	24.3235	24.5282	NaN	24.0493	24.0392	24.5814	NaN	24.2238	23.9788	NaN	23.9455	24.7027	NaN							BCAL0927					Reference proteome;Complete proteome	Discard	Discard	Discard	Discard	Discard	Discard		Discard	Discard	Unknown	3	p
23.0589	NaN	NaN	NaN	NaN	NaN	NaN	NaN	NaN	NaN	NaN	NaN	NaN	NaN	NaN	NaN	NaN	NaN	NaN	NaN	NaN	NaN	NaN	NaN	NaN							BCAL0928					Reference proteome;Complete proteome	Discard	Discard	Discard	Discard	Discard	Discard		Discard	Discard	Unknown	3	p
26.3937	26.51	26.4674	26.1822	26.2862	26.4118	26.3928	26.3648	26.267	26.1856	26.1955	26.2426	26.3389	25.9232	26.1277	26.0662	26.6891	26.1117	26.3351	26.4704	26.1151	26.0798	26.3224	26.2189	26.238						DNA binding [GO:0003677];transcription factor activity, sequence-specific DNA binding [GO:0003700];transcription, DNA-templated [GO:0006351];intracellular [GO:0005622]	glpR BCAL0929					DNA-binding;Reference proteome;Transcription;Transcription regulation;Complete proteome	Discard	Discard	Discard	Discard	Discard	Discard		Discard	Discard	Cytoplasmic	3	p
27.635	27.6237	27.733	27.531	27.6293	27.6404	27.7019	27.8327	27.5275	27.733	27.7684	27.7889	27.5372	27.6262	27.5218	27.6357	27.4974	27.5839	27.5765	27.4972	27.6581	27.6431	27.5546	27.6963	27.6065						glutathione catabolic process [GO:0006751];transferase activity [GO:0016740];glutathione hydrolase activity [GO:0036374]	BCAL0930					Reference proteome;Transferase;Complete proteome	Discard	Discard	Discard	Discard	Discard	Discard		Discard	Discard	Periplasmic	3	p
26.982	27.008	27.0956	27.169	27.1898	27.2405	27.2416	27.3903	27.2804	27.0113	26.9637	27.0905	26.8027	26.959	27.1084	27.1907	26.77	27.533	27.2041	27.1355	27.1203	27.3471	27.3009	27.1864	27.1461							BCAL0931					Reference proteome;Complete proteome	Discard	Discard	Discard	Discard	Discard	Discard		Discard	Discard	Cytoplasmic	3	p
27.177	27.2414	27.2482	27.1531	27.0147	27.5699	27.5601	27.5743	27.4979	27.4956	27.6238	27.5281	27.5087	27.366	27.6682	27.4377	27.2206	26.9836	27.1899	27.2044	27.669	27.7214	27.4548	27.5549	27.851	+	+		+		ATP binding [GO:0005524];ATP-dependent RNA helicase activity [GO:0004004];nucleic acid binding [GO:0003676];ribosome assembly [GO:0042255];cytoplasm [GO:0005737]	rhlE1 rhlE BCAL0933	SUBCELLULAR LOCATION: Cytoplasm {ECO:0000256|HAMAP-Rule:MF_00968}.				Complete proteome;Cytoplasm;Helicase;Hydrolase;Nucleotide-binding;Reference proteome;Ribosome biogenesis;ATP-binding	Discard	Discard	Discard	Discard	Discard	Discard		Discard	Discard	Cytoplasmic	3	p
30.5355	30.5825	30.5858	30.5644	30.5607	30.7073	30.6122	30.4276	30.4391	30.5298	30.7428	30.7003	30.6077	30.4614	30.4667	30.7135	30.5657	30.7026	30.4629	30.5607	30.6698	30.5647	30.5864	30.6091	30.6401						electron carrier activity [GO:0009055];heme binding [GO:0020037];iron ion binding [GO:0005506];oxidoreductase activity, acting on CH-OH group of donors [GO:0016614];membrane [GO:0016020]	BCAL0934					Heme;Iron;Metal-binding;Reference proteome;Complete proteome	Discard	Discard	Discard	Discard	Discard	Discard		Discard	Discard	Cytoplasmic Membrane	3	p
28.0454	28.2826	27.9461	27.6369	27.8693	28.2278	28.1669	28.1638	28.0101	28.2707	28.0549	27.9991	27.7789	27.693	28.0702	28.0793	27.7257	27.7383	27.4986	27.9889	28.0552	28.104	27.9434	28.0897	27.685						electron carrier activity [GO:0009055];heme binding [GO:0020037];iron ion binding [GO:0005506];periplasmic space [GO:0042597]	BCAL0935		SIGNAL 1 31 {ECO:0000256|SAM:SignalP}.			Heme;Iron;Metal-binding;Reference proteome;Signal;Complete proteome	Discard	Discard	Discard	Discard	Discard	Discard		Discard	Discard	Periplasmic	3	p
25.5619	25.928	25.9422	25.789	25.8439	25.7169	25.5085	25.3012	25.7328	25.9984	25.7578	25.6819	26.0161	25.6215	25.7183	25.5493	26.4699	26.1054	26.3152	26.1201	25.7709	25.5374	25.58	25.3995	26.0218						cellular amino acid catabolic process [GO:0009063];D-galactonate catabolic process [GO:0034194];metal ion binding [GO:0046872];galactonate dehydratase activity [GO:0008869]	BCAL0937					Lyase;Reference proteome;Complete proteome	Discard	Discard	Discard	Discard	Discard	Discard		Discard	Discard	Cytoplasmic	3	p
26.4144	26.4869	25.638	26.0401	26.7352	26.273	26.2269	25.4162	25.237	25.8683	25.7467	25.8131	25.6798	25.5747	25.6615	26.0438	26.5517	26.2962	26.4164	26.0314	25.9973	25.7604	25.8446	25.6364	25.9842						metabolic process [GO:0008152];carbon-sulfur lyase activity [GO:0016846]	BCAL0939					Reference proteome;Complete proteome	Discard	Discard	Discard	Discard	Discard	Discard		Discard	Discard	Cytoplasmic	3	p
NaN	NaN	NaN	24.3683	24.0075	NaN	NaN	NaN	24.2078	NaN	NaN	24.0581	NaN	NaN	NaN	NaN	NaN	23.7955	24.1465	NaN	NaN	NaN	NaN	NaN	NaN							BCAL0942					Reference proteome;Complete proteome	Discard	Discard	Discard	Discard	Discard	Discard		Discard	Discard	Unknown	3	p
NaN	NaN	NaN	NaN	NaN	NaN	NaN	NaN	NaN	NaN	NaN	NaN	NaN	NaN	NaN	NaN	NaN	NaN	NaN	NaN	27.5725	NaN	NaN	NaN	NaN							BCAL0944					Reference proteome;Complete proteome	Discard	Discard	Discard	Discard	Discard	Discard		Discard	Discard	Unknown	3	p
24.3734	23.7689	24.3906	24.1601	24.0446	24.7961	25.4737	25.3197	24.6893	24.8454	24.9119	25.1763	25.1633	24.9959	25.4432	24.7909	NaN	23.8801	25.0253	24.4215	25.1157	25.6748	25.2339	25.7687	25.3855	+	+		+		transcription factor activity, sequence-specific DNA binding [GO:0003700];transcription, DNA-templated [GO:0006351];DNA binding [GO:0003677]	BCAL0946					DNA-binding;Reference proteome;Transcription;Transcription regulation;Complete proteome	Discard	Discard	Discard	Discard	Discard	Discard		Discard	Discard	Cytoplasmic	3	p
NaN	23.9015	23.7056	24.6451	24.0233	24.1711	23.898	24.2355	24.6549	24.3977	24.1677	24.1399	24.0357	24.3745	23.9762	24.0377	NaN	24.3257	24.4348	24.1406	NaN	24.6241	23.9473	24.5621	24.3997						DNA integration [GO:0015074];DNA recombination [GO:0006310];DNA binding [GO:0003677]	BCAL0949					Reference proteome;Complete proteome	Discard	Discard	Discard	Discard	Discard	Discard		Discard	Discard	Cytoplasmic	3	p
NaN	NaN	NaN	NaN	NaN	NaN	NaN	23.4585	NaN	NaN	NaN	NaN	NaN	NaN	NaN	NaN	NaN	NaN	NaN	NaN	NaN	NaN	NaN	NaN	NaN						transmembrane transporter activity [GO:0022857];integral component of membrane [GO:0016021]	BCAL0950					Membrane;Reference proteome;Transmembrane;Transmembrane helix;Complete proteome	Discard	Discard	Discard	Discard	Discard	Discard		Discard	Discard	Cytoplasmic Membrane	3	p
24.1331	24.5574	24.5167	24.4709	24.3342	24.6137	24.7427	24.1033	24.3539	24.9128	24.6957	24.6303	23.9418	24.3898	24.4156	24.8929	24.6377	25.3272	24.4352	24.3472	24.5476	NaN	NaN	24.2202	24.3922						DNA binding [GO:0003677];phosphorelay signal transduction system [GO:0000160];regulation of transcription, DNA-templated [GO:0006355];transcription, DNA-templated [GO:0006351];intracellular [GO:0005622]	BCAL0952					DNA-binding;Reference proteome;Transcription;Transcription regulation;Two-component regulatory system;Complete proteome	Discard	Discard	Discard	Discard	Discard	Discard		Discard	Discard	Cytoplasmic	3	p
30.8596	30.7318	30.9478	30.9241	30.8071	31.1383	31.0907	31.2791	31.2631	31.2171	31.176	31.165	31.2532	31.11	31.1514	30.8236	30.6201	30.931	30.78	30.8677	31.0099	31.2065	31.0104	31.3215	31.2679	+	+		+	+	ATP binding [GO:0005524];DNA recombination [GO:0006310];DNA repair [GO:0006281];DNA-dependent ATPase activity [GO:0008094];single-stranded DNA binding [GO:0003697];SOS response [GO:0009432];cytoplasm [GO:0005737]	recA BceJ2315_09430 BCAL0953	SUBCELLULAR LOCATION: Cytoplasm {ECO:0000255|HAMAP-Rule:MF_00268}.				Complete proteome;Cytoplasm;DNA damage;DNA recombination;DNA repair;DNA-binding;Nucleotide-binding;Reference proteome;SOS response;ATP-binding	Discard	Discard	Discard	Discard	Discard	Discard		Discard	Discard	Cytoplasmic	3	p
NaN	NaN	NaN	NaN	NaN	NaN	NaN	NaN	24.5385	24.3192	NaN	NaN	24.1692	NaN	NaN	NaN	NaN	NaN	NaN	NaN	NaN	NaN	NaN	NaN	NaN							BCAL0955					Reference proteome;Complete proteome	Discard	Discard	Discard	Discard	Discard	Discard		Discard	Discard	Cytoplasmic	3	p
32.8193	32.8868	32.8556	32.9573	32.8313	32.9722	32.9689	33.131	33.0467	32.9774	33.1345	33.0988	33.0205	33.162	33.242	32.9659	32.8959	33.1807	33.041	32.7582	32.9215	33.2137	32.7811	33.1136	33.178	+	+				metal ion binding [GO:0046872];succinate-CoA ligase (ADP-forming) activity [GO:0004775];tricarboxylic acid cycle [GO:0006099];ATP binding [GO:0005524]	sucC BceJ2315_09460 BCAL0956					Complete proteome;Ligase;Magnesium;Metal-binding;Nucleotide-binding;Reference proteome;Tricarboxylic acid cycle;ATP-binding	Discard	Discard	Discard	Discard	Discard	Discard		Discard	Discard	Cytoplasmic	3	p
31.3775	31.5368	31.6485	31.835	31.6253	31.5705	31.392	31.6125	31.698	31.5653	31.5996	31.6828	31.6839	31.7128	31.9531	31.3586	31.5068	31.8534	31.7509	31.6143	31.5127	31.6	31.3624	31.5985	31.6884						nucleotide binding [GO:0000166];succinate-CoA ligase (ADP-forming) activity [GO:0004775];tricarboxylic acid cycle [GO:0006099];cofactor binding [GO:0048037]	sucD BCAL0957					Ligase;Nucleotide-binding;Reference proteome;Tricarboxylic acid cycle;Complete proteome	Discard	Discard	Discard	Discard	Discard	Discard		Discard	Discard	Cytoplasmic	3	p
25.7226	25.7377	25.8438	25.6882	25.8914	NaN	NaN	NaN	NaN	NaN	NaN	25.4677	25.2073	NaN	NaN	29.3035	29.2808	29.6554	29.4924	29.3635	26.0424	25.7806	26.2529	25.4096	26.2049	+		+		+	integral component of membrane [GO:0016021]	BCAL0960					Membrane;Reference proteome;Transmembrane;Transmembrane helix;Complete proteome	Discard	Discard	Discard	Discard	Discard	Keep		Discard	Discard	Cytoplasmic Membrane	3	p
NaN	NaN	NaN	NaN	NaN	NaN	NaN	NaN	NaN	NaN	NaN	NaN	NaN	NaN	NaN	NaN	NaN	23.6092	NaN	NaN	NaN	NaN	NaN	NaN	NaN						transport [GO:0006810]	BCAL0961		SIGNAL 1 23 {ECO:0000256|SAM:SignalP}.			Lipoprotein;Reference proteome;Signal;Complete proteome	Discard	Discard	Discard	Discard	Discard	Discard		Discard	Discard	Unknown	3	p	Pathogen_associated
25.8049	26.1964	26.2037	26.3516	26.5231	26.1514	26.3874	25.9869	26.4535	26.4364	26.3757	26.412	26.3265	26.5059	26.3619	25.9493	26.5172	26.5581	26.5916	26.3745	26.5137	26.1639	26.4857	26.7102	26.3056						Mo-molybdopterin cofactor biosynthetic process [GO:0006777];cyclic pyranopterin monophosphate synthase activity [GO:0061799]	moaC BceJ2315_09520 BCAL0962					Lyase;Molybdenum cofactor biosynthesis;Reference proteome;Complete proteome	Discard	Discard	Discard	Discard	Discard	Discard		Discard	Discard	Cytoplasmic	3	p
NaN	NaN	NaN	NaN	NaN	23.3651	NaN	NaN	NaN	NaN	NaN	NaN	NaN	NaN	NaN	NaN	NaN	NaN	NaN	NaN	NaN	NaN	NaN	NaN	NaN						metalloendopeptidase activity [GO:0004222]	BCAL0963		SIGNAL 1 37 {ECO:0000256|SAM:SignalP}.			Reference proteome;Signal;Complete proteome	Discard	Discard	Discard	Discard	Discard	Discard		Discard	Discard	Unknown	3	p
NaN	24.3673	24.2991	24.3825	24.1489	24.2794	24.3088	24.0339	24.0254	24.6276	24.4166	24.1891	24.3485	24.4229	24.3867	24.0973	24.586	23.8262	24.2502	24.4135	24.377	24.2862	24.1574	24.195	24.5467							BCAL0964					Reference proteome;Complete proteome	Discard	Discard	Discard	Discard	Discard	Discard		Discard	Discard	Unknown	3	p
23.6888	NaN	NaN	NaN	24.213	23.3815	23.3616	NaN	NaN	NaN	23.6454	NaN	NaN	NaN	NaN	23.5249	23.9139	NaN	NaN	NaN	NaN	23.3433	NaN	NaN	NaN						hydrolase activity [GO:0016787]	BCAL0965					Hydrolase;Reference proteome;Complete proteome	Discard	Discard	Discard	Discard	Discard	Discard		Discard	Discard	Unknown	3	p
NaN	26.5008	26.5819	26.769	26.7622	26.9756	26.4206	26.7365	26.5458	26.3549	NaN	26.4234	26.607	27.0083	26.7357	26.2367	26.1794	27.1681	26.7591	26.4952	NaN	26.6089	26.4314	26.5299	26.9535							BCAL0966					Reference proteome;Complete proteome	Discard	Discard	Discard	Discard	Discard	Discard		Discard	Discard	Unknown	3	p
27.4443	27.4398	27.2381	27.3179	27.2734	27.3541	27.3502	27.639	27.3939	27.4937	27.5971	27.402	27.2305	27.3257	27.5615	27.5108	27.2557	27.597	27.464	27.2922	27.5288	27.6228	27.3602	27.4885	27.7019						lipopolysaccharide biosynthetic process [GO:0009103];transferase activity, transferring glycosyl groups [GO:0016757]	waaF BCAL0967					Reference proteome;Transferase;Complete proteome	Discard	Discard	Discard	Discard	Discard	Discard		Discard	Discard	Cytoplasmic	3	p
27.9879	28.2971	27.9834	28.3132	28.1221	28.4494	28.8439	28.7629	28.1592	28.3749	28.8134	28.6033	28.1209	28.5419	28.7392	28.5237	27.9354	28.629	28.5397	27.8883	28.5897	28.9919	28.2204	28.5193	28.6601							BCAL0968					Reference proteome;Complete proteome	Discard	Discard	Discard	Discard	Discard	Discard		Discard	Discard	Unknown	3	p
27.7625	27.7826	27.8436	27.7879	27.672	27.7363	27.6971	27.8662	27.8527	27.847	27.8129	27.7551	27.855	27.8019	27.9052	27.8701	27.3278	27.7362	27.7593	27.7572	27.6488	27.8435	27.8111	27.6457	27.8924						metalloaminopeptidase activity [GO:0070006];protein initiator methionine removal [GO:0070084];metal ion binding [GO:0046872]	map BCAL1025;map BCAL2847					Complete proteome;Hydrolase;Metal-binding;Protease;Reference proteome;Aminopeptidase	Discard	Discard	Discard	Discard	Discard	Discard		Discard	Discard	Cytoplasmic	3	p
NaN	NaN	NaN	NaN	NaN	NaN	NaN	NaN	NaN	NaN	NaN	NaN	NaN	NaN	NaN	NaN	24.0523	NaN	NaN	24.3389	NaN	NaN	NaN	NaN	NaN						transcription factor activity, sequence-specific DNA binding [GO:0003700];transcription, DNA-templated [GO:0006351];DNA binding [GO:0003677]	BCAL1029					DNA-binding;Reference proteome;Transcription;Transcription regulation;Complete proteome	Discard	Discard	Discard	Discard	Discard	Discard		Discard	Discard	Cytoplasmic	3	p
22.9794	NaN	23.4211	23.4022	23.4935	NaN	NaN	NaN	NaN	NaN	NaN	NaN	NaN	NaN	23.2921	NaN	NaN	23.6016	23.9831	NaN	NaN	NaN	23.5238	NaN	NaN							BCAL1030					Reference proteome;Complete proteome	Discard	Discard	Discard	Discard	Discard	Discard		Discard	Discard	Cytoplasmic	3	p
28.3878	28.3968	28.4092	28.4365	28.554	28.7644	28.5551	28.7933	28.8045	28.6807	28.8387	28.927	28.5559	28.7865	28.9573	28.6662	28.2092	28.7829	28.751	28.4718	28.7694	28.893	28.6956	28.9673	28.8758	+	+		+		N-acetyltransferase activity [GO:0008080]	BCAL1031					Reference proteome;Transferase;Complete proteome	Discard	Discard	Discard	Discard	Discard	Discard		Discard	Discard	Cytoplasmic	3	p
29.541	29.6192	29.2878	29.2621	29.4504	29.1309	29.1264	28.9146	28.8224	28.3222	29.1679	28.9414	28.961	28.5819	28.7484	29.2867	29.2212	29.6366	29.6876	29.3701	29.2407	29.2938	29.1557	28.518	29.1506	+	+					BCAL1033		SIGNAL 1 24 {ECO:0000256|SAM:SignalP}.			Reference proteome;Signal;Complete proteome	Discard	Discard	Discard	Discard	Discard	Discard		Discard	Discard	Periplasmic	3	p
25.6334	25.7192	25.8454	26.0056	25.2839	25.9431	26.1111	26.0963	25.7104	25.6549	25.5682	25.9537	25.8322	25.5341	25.5743	25.7332	24.6064	26.2744	26.1655	25.7039	25.67	26.2353	26.0195	26.1566	26.0395						cell redox homeostasis [GO:0045454];cell [GO:0005623]	BCAL1034		SIGNAL 1 29 {ECO:0000256|SAM:SignalP}.			Reference proteome;Signal;Complete proteome	Discard	Discard	Discard	Discard	Discard	Discard		Discard	Discard	Cytoplasmic Membrane	3	p
29.3193	29.4955	29.3968	29.419	29.2845	29.502	29.3981	29.299	29.2884	29.1499	29.4482	29.4317	29.4455	29.3431	29.2365	29.5463	29.4283	29.6057	29.5516	29.369	29.4246	29.3797	29.2858	29.3314	29.5779						trehalose biosynthetic process [GO:0005992];trehalose-phosphatase activity [GO:0004805];metal ion binding [GO:0046872]	otsB BCAL1035					Hydrolase;Magnesium;Metal-binding;Reference proteome;Complete proteome	Discard	Discard	Discard	Discard	Discard	Discard		Discard	Discard	Cytoplasmic	3	p
24.3459	24.4606	24.5274	24.6519	25.0244	25.7092	25.638	25.8003	25.4415	25.1305	25.6568	24.6627	24.7651	NaN	24.8382	25.1949	NaN	24.8989	25.1748	24.9528	25.4721	25.2683	25.1536	24.6251	25.9554	+					ATP binding [GO:0005524];ATPase activity, coupled to transmembrane movement of substances [GO:0042626];integral component of membrane [GO:0016021]	BCAL1039					Complete proteome;Membrane;Nucleotide-binding;Reference proteome;Transmembrane;Transmembrane helix;ATP-binding	Discard	Discard	Discard	Discard	Discard	Discard		Discard	Discard	Cytoplasmic Membrane	3	p
26.8203	26.1839	26.3202	26.712	26.3183	27.6321	27.4317	27.4076	27.3482	27.5734	27.4624	27.3652	27.0944	26.9293	27.1026	27.2496	24.411	26.7087	26.668	26.8834	27.4813	27.7739	27.2882	27.7201	27.4534	+	+		+		transferase activity [GO:0016740]	BCAL1040					Reference proteome;Transferase;Complete proteome	Discard	Discard	Discard	Discard	Discard	Discard		Discard	Discard	Cytoplasmic	3	p
24.7847	24.3883	24.8662	24.6797	25.1218	24.1369	24.0969	24.5562	25.0966	24.7309	24.3464	24.5057	24.5624	24.4832	24.3301	24.7715	24.9277	24.5788	24.8342	25.031	25.0801	24.5823	24.5455	24.3372	25.4907						integral component of membrane [GO:0016021]	BCAL1041					Membrane;Reference proteome;Transmembrane;Transmembrane helix;Complete proteome	Discard	Discard	Discard	Discard	Discard	Discard		Discard	Discard	Cytoplasmic Membrane	3	p
26.4067	26.7441	26.6285	26.4658	26.3898	26.6185	26.9069	26.6308	26.5282	26.7128	26.7828	26.7645	26.521	26.669	26.348	26.555	26.6183	26.8441	26.7582	26.5481	26.6503	26.423	26.883	26.4191	26.6263						glucarate catabolic process [GO:0019394];magnesium ion binding [GO:0000287];glucarate dehydratase activity [GO:0008872]	gudD BCAL1043					Lyase;Reference proteome;Complete proteome	Discard	Discard	Discard	Discard	Discard	Discard		Discard	Discard	Cytoplasmic	3	p
27.0448	27.3647	27.3093	27.1899	27.1856	27.3136	27.33	27.3198	27.0226	27.2506	27.147	27.3211	27.0153	27.4166	27.3807	27.285	27.4055	27.6355	27.3662	27.2729	27.4075	27.2364	27.3579	27.0025	27.3317						transcription factor activity, sequence-specific DNA binding [GO:0003700];transcription, DNA-templated [GO:0006351];DNA binding [GO:0003677]	BCAL1044					DNA-binding;Reference proteome;Transcription;Transcription regulation;Complete proteome	Discard	Discard	Discard	Discard	Discard	Discard		Discard	Discard	Cytoplasmic	3	p
24.4909	25.1922	24.9529	24.6905	25.4053	24.2764	24.5015	24.5136	NaN	24.4233	NaN	24.4812	25.4379	NaN	NaN	NaN	24.813	24.9018	25.0231	24.5777	24.7778	NaN	24.7112	NaN	NaN							BCAL1045		SIGNAL 1 26 {ECO:0000256|SAM:SignalP}.			Lipoprotein;Reference proteome;Signal;Complete proteome	Discard	Discard	Discard	Discard	Discard	Discard		Discard	Discard	Periplasmic	3	p
26.5299	26.6147	26.6851	26.8103	26.7375	26.3251	26.3724	26.5218	26.079	26.5247	26.2441	26.3816	26.1571	26.2905	25.9484	26.6559	26.971	26.8862	26.5986	26.4752	26.288	25.9468	26.5566	25.906	26.4318		+				lipid catabolic process [GO:0016042];phosphatidylcholine phospholipase C activity [GO:0034480]	plcN BCAL1046					Hydrolase;Reference proteome;Complete proteome	Discard	Discard	Discard	Discard	Discard	Discard		Discard	Discard	Extracellular	3	p
26.8453	27.1329	26.6321	26.7744	26.5935	26.3484	26.1215	25.8707	25.6904	26.1706	25.9949	26.2954	26.1797	26.1677	25.7499	26.1227	27.1157	26.4009	26.8479	26.3281	26.4912	25.7291	26.1794	25.7052	26.318	+	+		+		magnesium ion binding [GO:0000287];pyridoxal 5'-phosphate salvage [GO:0009443];pyridoxal kinase activity [GO:0008478];ATP binding [GO:0005524]	pdxY BCAL1047					Complete proteome;Kinase;Magnesium;Nucleotide-binding;Reference proteome;Transferase;ATP-binding	Discard	Discard	Discard	Discard	Discard	Discard		Discard	Discard	Cytoplasmic	3	p
27.3325	27.5283	27.2297	27.3319	27.3738	27.3866	27.4865	27.5568	27.491	27.5656	27.558	27.8976	27.0793	27.4251	27.621	27.5334	27.3129	27.7324	27.3886	27.642	27.4368	27.7956	27.2167	27.3969	27.5056						oxidoreductase activity, acting on paired donors, with incorporation or reduction of molecular oxygen [GO:0016705];monooxygenase activity [GO:0004497]	BCAL1049					Monooxygenase;Oxidoreductase;Reference proteome;Complete proteome	Discard	Discard	Discard	Discard	Discard	Discard		Discard	Discard	Cytoplasmic	3	p
28.2511	27.8723	27.9672	28.3548	28.0882	28.6855	28.7731	28.927	28.7891	28.5216	28.7608	28.7125	28.6614	28.5187	28.8046	28.7125	27.2794	29.0092	28.6304	28.4969	28.5466	28.9202	28.6205	28.8748	29.1031	+	+		+		iron-sulfur cluster binding [GO:0051536];catalytic activity [GO:0003824]	BCAL1051					Reference proteome;Complete proteome	Discard	Discard	Discard	Discard	Discard	Discard		Discard	Discard	Cytoplasmic	3	p
NaN	NaN	NaN	NaN	NaN	NaN	NaN	NaN	23.7486	NaN	NaN	NaN	NaN	NaN	NaN	NaN	NaN	NaN	NaN	NaN	NaN	NaN	NaN	NaN	NaN						amino acid transmembrane transport [GO:0003333];plasma membrane [GO:0005886];transporter activity [GO:0005215];integral component of membrane [GO:0016021]	hisQ BCAL1055;hisQ BCAL2610	Multi-pass membrane protein {ECO:0000256|RuleBase:RU363032}.;SUBCELLULAR LOCATION: Cell membrane {ECO:0000256|RuleBase:RU363032}				Complete proteome;Membrane;Reference proteome;Transmembrane;Transmembrane helix;Transport;Cell membrane	Discard	Discard	Discard	Discard	Discard	Discard		Discard	Discard	Cytoplasmic Membrane	3	p
24.4151	24.6223	24.7746	24.3943	24.7243	24.5196	24.4335	25.1516	25.0178	24.6182	24.9296	24.6961	24.5365	24.8199	25.1792	25.1563	24.2405	25.132	24.3807	24.6947	24.4527	24.9142	24.681	24.7257	24.9811						plasma membrane [GO:0005886];transporter activity [GO:0005215];integral component of membrane [GO:0016021]	hisM BCAL1056	Multi-pass membrane protein {ECO:0000256|RuleBase:RU363032}.;SUBCELLULAR LOCATION: Cell membrane {ECO:0000256|RuleBase:RU363032}				Complete proteome;Membrane;Reference proteome;Transmembrane;Transmembrane helix;Transport;Cell membrane	Discard	Discard	Discard	Discard	Discard	Discard		Discard	Discard	Cytoplasmic Membrane	3	p
30.0561	30.0385	30.1448	30.3019	30.1086	29.8282	29.8761	30.128	30.3828	30.2952	30.0405	30.1676	30.0229	30.408	30.5219	29.9933	30.1759	30.2629	29.84	29.9999	29.8948	30.0698	30.0279	30.4787	30.0074						ATP binding [GO:0005524];amino acid-transporting ATPase activity [GO:0015424]	hisP BCAL1057					Complete proteome;Nucleotide-binding;Reference proteome;ATP-binding	Discard	Discard	Discard	Discard	Discard	Discard		Discard	Discard	Cytoplasmic Membrane	3	p
24.5827	24.6979	24.4911	24.28	24.6637	24.5834	24.3936	24.3364	24.5366	24.5887	24.7656	24.8637	24.2573	24.8729	25.1446	24.7185	24.431	24.4902	24.2398	24.322	24.2309	25.0574	24.1874	24.4154	24.9811						transcription factor activity, sequence-specific DNA binding [GO:0003700];transcription, DNA-templated [GO:0006351];sequence-specific DNA binding [GO:0043565]	BCAL1058					DNA-binding;Reference proteome;Transcription;Transcription regulation;Complete proteome	Discard	Discard	Discard	Discard	Discard	Discard		Discard	Discard	Cytoplasmic	3	p
28.7888	29.1993	29.134	29.0572	29.1837	29.021	29.048	29.1142	29.3205	29.3394	29.1753	29.1849	29.0227	29.4001	29.7013	29.1775	29.1006	29.2727	29.297	29.0401	29.0931	29.3021	29.0575	29.4631	29.3691						arginine catabolic process [GO:0006527];arginine N-succinyltransferase activity [GO:0008791]	BCAL1060					Reference proteome;Transferase;Complete proteome	Discard	Discard	Discard	Discard	Discard	Discard		Discard	Discard	Cytoplasmic	3	p
28.7277	29.0368	29.0679	28.7795	29.0518	28.7944	28.6566	28.8502	28.7801	28.9487	28.8955	28.9294	28.7856	28.9129	29.239	29.029	28.9311	28.6777	28.8383	28.8123	28.5133	29.0778	28.7519	29.0738	29.15						arginine catabolic process [GO:0006527];arginine N-succinyltransferase activity [GO:0008791]	BCAL1061					Complete proteome;Reference proteome;Transferase;Acyltransferase	Discard	Discard	Discard	Discard	Discard	Discard		Discard	Discard	Cytoplasmic	3	p
31.0005	31.1865	31.218	31.1371	31.1706	31.1154	30.9751	31.1101	31.3395	31.4231	31.4084	31.2297	31.171	31.4034	31.7196	31.2208	31.2768	31.1741	31.2188	31.1029	31.0091	31.4074	31.0046	31.4725	31.4078						arginine catabolic process to succinate [GO:0019545];succinylglutamate-semialdehyde dehydrogenase activity [GO:0043824]	astD BceJ2315_10460 BCAL1062					Complete proteome;NAD;Oxidoreductase;Reference proteome;Arginine metabolism	Discard	Discard	Discard	Discard	Discard	Discard		Discard	Discard	Cytoplasmic	3	p
30.6271	30.5297	30.7742	30.4838	30.6305	30.6102	30.3221	30.6443	30.6434	30.6357	30.8559	30.7183	30.6333	30.6333	31.0324	30.8338	30.3882	30.6391	30.6901	30.3583	30.4625	30.7091	30.4321	30.6873	31.001						arginine catabolic process to succinate [GO:0019545];N-succinylarginine dihydrolase activity [GO:0009015]	astB BceJ2315_10470 BCAL1063					Complete proteome;Hydrolase;Reference proteome;Arginine metabolism	Discard	Discard	Discard	Discard	Discard	Discard		Discard	Discard	Cytoplasmic	3	p
27.5656	27.6251	27.8179	27.4486	27.4466	27.4411	27.1189	27.4233	27.5022	27.5416	27.6015	27.3484	27.1108	27.6795	28.0507	27.445	27.0878	27.3077	27.3386	27.1442	27.1743	27.7468	27.1667	27.5762	27.8525						arginine catabolic process to glutamate [GO:0019544];arginine catabolic process to succinate [GO:0019545];succinylglutamate desuccinylase activity [GO:0009017];zinc ion binding [GO:0008270];hydrolase activity, acting on ester bonds [GO:0016788]	astE BceJ2315_10480 BCAL1064					Complete proteome;Hydrolase;Metal-binding;Reference proteome;Zinc;Arginine metabolism	Discard	Discard	Discard	Discard	Discard	Discard		Discard	Discard	Unknown (This protein may have multiple localization sites)	3	p
31.3827	30.962	31.1034	31.4908	31.2057	31.1555	31.1344	31.4706	31.7293	31.4517	31.7747	31.3675	31.3956	31.7095	31.8162	31.7266	30.101	31.8421	31.4926	31.3559	30.9051	31.4812	31.1237	31.6294	31.4801						transporter activity [GO:0005215];outer membrane-bounded periplasmic space [GO:0030288]	BCAL1065		SIGNAL 1 26 {ECO:0000256|SAM:SignalP}.			Reference proteome;Signal;Complete proteome	Discard	Discard	Discard	Discard	Discard	Discard		Discard	Discard	Periplasmic	3	p
28.1977	28.3761	28.2214	28.1561	28.1548	27.9853	28.1225	28.0887	28.0905	28.0576	28.2361	28.2571	28.2505	28.3193	28.1955	28.2784	28.4713	28.4922	28.0546	28.0743	28.0781	27.8932	27.9687	28.09	27.8586				+		antioxidant activity [GO:0016209];cell redox homeostasis [GO:0045454];oxidoreductase activity [GO:0016491];cell [GO:0005623]	BCAL1070		SIGNAL 1 23 {ECO:0000256|SAM:SignalP}.			Reference proteome;Signal;Complete proteome	Discard	Discard	Discard	Discard	Discard	Discard		Discard	Discard	Unknown	3	p
28.0478	28.4205	28.1961	28.1445	28.1866	28.3176	28.3659	28.2329	27.899	28.239	28.1969	28.1645	28.093	28.276	28.1296	28.3554	28.5826	28.5006	28.198	28.2272	28.2652	28.2238	28.3562	28.2405	28.1169							BCAL1071					Reference proteome;Complete proteome	Discard	Discard	Discard	Discard	Discard	Discard		Discard	Discard	Periplasmic	3	p
28.4068	28.0854	28.2103	28.5503	28.3573	28.2438	28.3134	28.3713	28.2997	28.3121	28.2406	28.1538	28.3158	28.5449	28.4109	27.8675	28.184	28.3346	28.1697	28.288	28.365	28.3878	28.2334	28.3265	28.3211							BCAL1072					Reference proteome;Complete proteome	Discard	Discard	Discard	Discard	Discard	Discard		Discard	Discard	Cytoplasmic	3	p
NaN	NaN	NaN	NaN	NaN	NaN	NaN	NaN	24.1225	NaN	NaN	NaN	NaN	NaN	NaN	NaN	NaN	NaN	NaN	NaN	NaN	NaN	NaN	NaN	NaN						porin activity [GO:0015288];membrane [GO:0016020]	BCAL1076		SIGNAL 1 24 {ECO:0000256|SAM:SignalP}.			Reference proteome;Signal;Complete proteome	Discard	Discard	Discard	Discard	Discard	Discard		Discard	Discard	Outer Membrane	3	p
NaN	NaN	NaN	NaN	NaN	NaN	NaN	NaN	NaN	NaN	NaN	NaN	NaN	NaN	NaN	NaN	NaN	NaN	NaN	NaN	NaN	NaN	NaN	NaN	21.4715						transporter activity [GO:0005215];integral component of membrane [GO:0016021]	mdtC BCAL1079					Membrane;Reference proteome;Transmembrane;Transmembrane helix;Complete proteome	Discard	Discard	Discard	Discard	Discard	Discard		Discard	Discard	Cytoplasmic Membrane	3	p
23.2669	23.852	23.5465	24.0603	23.5381	23.9077	23.9638	24.1033	NaN	23.6334	23.9905	24.1705	23.7491	NaN	NaN	23.4574	23.4738	24.2826	24.0756	23.5942	24.34	23.265	NaN	NaN	24.1437						transporter activity [GO:0005215];integral component of membrane [GO:0016021]	mdtB BCAL1080					Membrane;Reference proteome;Transmembrane;Transmembrane helix;Complete proteome	Discard	Discard	Discard	Discard	Discard	Discard		Discard	Discard	Cytoplasmic Membrane	3	p
23.2677	NaN	NaN	NaN	23.035	NaN	NaN	NaN	NaN	NaN	NaN	NaN	NaN	NaN	NaN	NaN	NaN	NaN	23.8955	NaN	NaN	NaN	NaN	NaN	NaN						transmembrane transport [GO:0055085];transporter activity [GO:0005215];integral component of membrane [GO:0016021]	mdtA BCAL1081					Membrane;Reference proteome;Transmembrane;Transmembrane helix;Complete proteome	Discard	Discard	Discard	Discard	Discard	Discard	+	Discard	Discard	Cytoplasmic Membrane	3	p
25.8631	26.0657	25.7497	26.1546	26.1523	27.7263	27.3802	27.6972	27.7515	27.7005	27.5132	27.5943	27.2689	27.7493	27.4689	27.1038	27.0592	26.9755	26.2957	27.4868	27.4644	27.8978	27.4413	27.7917	27.8127	+	+		+			BCAL1083		SIGNAL 1 30 {ECO:0000256|SAM:SignalP}.			Reference proteome;Signal;Complete proteome	Discard	Discard	Discard	Discard	Discard	Discard		Discard	Discard	Unknown	3	p
24.9007	24.9835	24.9885	25.2221	24.9108	NaN	NaN	NaN	NaN	NaN	NaN	NaN	NaN	NaN	NaN	NaN	NaN	NaN	NaN	NaN	NaN	NaN	NaN	NaN	NaN	+	+	+	+			BCAL1086		SIGNAL 1 28 {ECO:0000256|SAM:SignalP}.			Lipoprotein;Reference proteome;Signal;Complete proteome	Discard	Keep	Discard	Keep	Discard	Keep	+	Keep	Discard	Unknown	3	p
25.4444	25.6159	25.5632	25.4285	25.3681	25.6792	25.5364	25.849	25.3975	25.4736	25.6011	25.7352	25.3909	25.3438	25.1788	25.5737	25.7035	24.8605	25.9411	25.357	25.3965	25.7513	25.3769	25.276	26.235							BCAL1087					Reference proteome;Complete proteome	Discard	Discard	Discard	Discard	Discard	Discard		Discard	Discard	Unknown	3	p
26.2363	26.1939	26.1554	26.0443	25.9261	25.9994	26.0803	25.8364	26.3494	25.9634	26.2925	25.9043	25.9982	25.895	26.2008	26.3112	26.1022	25.4649	25.8619	26.4993	25.857	26.1	25.9645	26.2776	26.6101							BCAL1088					Reference proteome;Complete proteome	Discard	Discard	Discard	Discard	Discard	Discard		Discard	Discard	Unknown (This protein may have multiple localization sites)	3	p
NaN	NaN	NaN	NaN	NaN	NaN	NaN	NaN	NaN	22.7842	NaN	NaN	NaN	NaN	NaN	NaN	NaN	NaN	NaN	NaN	NaN	NaN	NaN	NaN	NaN						sequence-specific DNA binding [GO:0043565];transcription factor activity, sequence-specific DNA binding [GO:0003700];transcription, DNA-templated [GO:0006351];intracellular [GO:0005622]	BCAL1089					DNA-binding;Reference proteome;Transcription;Transcription regulation;Complete proteome	Discard	Discard	Discard	Discard	Discard	Discard		Discard	Discard	Cytoplasmic	3	p
27.7596	27.6835	27.8365	27.9175	27.6669	27.8351	27.7922	27.8946	27.6418	27.8671	27.6142	27.7617	27.8128	27.6256	27.7475	27.7323	27.6415	27.9502	27.6372	27.665	27.7539	27.9286	28.0367	28.0852	27.7379						ATP binding [GO:0005524];ATPase activity [GO:0016887];transmembrane transport [GO:0055085];membrane [GO:0016020]	BCAL1090					Complete proteome;Nucleotide-binding;Reference proteome;ATP-binding	Discard	Discard	Discard	Discard	Discard	Discard		Discard	Discard	Cytoplasmic Membrane	3	p
NaN	NaN	NaN	NaN	NaN	NaN	NaN	NaN	23.6442	23.2218	NaN	NaN	NaN	NaN	NaN	NaN	NaN	NaN	NaN	NaN	NaN	23.5219	NaN	NaN	NaN						plasma membrane [GO:0005886];transport [GO:0006810];integral component of membrane [GO:0016021]	BCAL1091	Multi-pass membrane protein {ECO:0000256|RuleBase:RU363032}.;SUBCELLULAR LOCATION: Cell membrane {ECO:0000256|RuleBase:RU363032}				Membrane;Reference proteome;Transmembrane;Transmembrane helix;Transport;Complete proteome	Discard	Discard	Discard	Discard	Discard	Discard		Discard	Discard	Cytoplasmic Membrane	3	p
31.9299	32.2324	32.1236	31.8798	31.9562	31.8649	31.7845	31.7969	31.7618	31.762	32.0465	31.9742	31.8552	31.8353	31.7999	31.8712	31.9529	31.9093	31.6255	31.6855	31.8435	32.0288	31.7318	32.0675	31.7636						metal ion binding [GO:0046872]	BCAL1092		SIGNAL 1 28 {ECO:0000256|SAM:SignalP}.			Iron;Metal-binding;Reference proteome;Signal;Complete proteome	Discard	Discard	Discard	Discard	Discard	Discard		Discard	Discard	Periplasmic	3	p
NaN	NaN	NaN	NaN	NaN	22.3759	NaN	NaN	NaN	NaN	NaN	NaN	NaN	NaN	NaN	NaN	NaN	NaN	NaN	NaN	NaN	NaN	NaN	NaN	NaN						integral component of membrane [GO:0016021]	BCAL1093					Membrane;Reference proteome;Transmembrane;Transmembrane helix;Complete proteome	Discard	Discard	Discard	Discard	Discard	Discard		Discard	Discard	Unknown	3	p
24.5776	24.9954	24.8503	24.5874	24.9164	24.9217	24.9631	25.1246	24.6655	24.5321	24.8994	24.9587	25	24.7049	23.9025	25.2228	25.2038	24.9033	24.9442	24.9255	25.02	24.6665	24.81	24.5646	24.6583						integral component of membrane [GO:0016021]	BCAL1095					Membrane;Reference proteome;Transmembrane;Transmembrane helix;Complete proteome	Discard	Discard	Discard	Discard	Discard	Discard		Discard	Discard	Cytoplasmic Membrane	3	p
27.1009	27.2728	26.7883	26.7728	27.1636	27.3722	27.3443	27.2148	26.9542	27.0449	27.4359	27.2493	26.9628	26.9388	27.2465	27.2845	27.1471	26.8375	27.2518	27.0895	27.2896	27.4449	27.2847	27.1819	27.3754						ATP binding [GO:0005524];ATP-dependent DNA helicase activity [GO:0004003];DNA binding [GO:0003677];double-strand break repair via homologous recombination [GO:0000724];exodeoxyribonuclease V activity [GO:0008854];exodeoxyribonuclease V complex [GO:0009338]	recC BCAL1096					Complete proteome;DNA damage;DNA repair;DNA-binding;Exonuclease;Helicase;Hydrolase;Nuclease;Nucleotide-binding;Reference proteome;ATP-binding	Discard	Discard	Discard	Discard	Discard	Discard		Discard	Discard	Cytoplasmic	3	p
26.0119	26.3992	26.1597	26.1866	26.1162	26.4216	26.4848	26.1913	26.228	26.2104	26.3036	26.4321	26.0417	26.3037	26.3991	26.2578	26.3416	26.4358	26.5102	26.2483	26.1042	26.1908	26.3252	26.3473	26.5344						ATP-dependent DNA helicase activity [GO:0004003];DNA binding [GO:0003677];double-strand break repair via homologous recombination [GO:0000724];exodeoxyribonuclease V activity [GO:0008854];magnesium ion binding [GO:0000287];ATP binding [GO:0005524]	recB BCAL1097					Complete proteome;DNA damage;DNA repair;DNA-binding;Exonuclease;Helicase;Hydrolase;Magnesium;Metal-binding;Nuclease;Nucleotide-binding;Reference proteome;ATP-binding	Discard	Discard	Discard	Discard	Discard	Discard		Discard	Discard	Cytoplasmic	3	p
26.0867	26.31	26.2632	25.8359	26.2604	26.4873	26.2946	26.3556	26.0674	26.3383	25.9647	26.3896	26.1877	26.0642	26.3878	26.3271	26.0809	26.3012	26.1158	26.1624	26.261	26.2459	26.5898	25.9273	25.939						ATP binding [GO:0005524];ATP-dependent DNA helicase activity [GO:0004003];DNA binding [GO:0003677];double-strand break repair via homologous recombination [GO:0000724];exodeoxyribonuclease V activity [GO:0008854];exodeoxyribonuclease V complex [GO:0009338]	recD BCAL1098					Complete proteome;DNA damage;DNA repair;DNA-binding;Exonuclease;Helicase;Hydrolase;Nuclease;Nucleotide-binding;Reference proteome;ATP-binding	Discard	Discard	Discard	Discard	Discard	Discard		Discard	Discard	Cytoplasmic	3	p
23.5855	23.9439	23.6	23.6	23.532	23.685	23.4275	23.6607	NaN	23.8012	23.6449	23.6033	NaN	23.8084	23.3163	23.3279	23.4986	23.526	NaN	23.4859	23.9734	NaN	23.4712	23.7453	NaN						translation release factor activity [GO:0003747]	BCAL1099					Reference proteome;Complete proteome	Discard	Discard	Discard	Discard	Discard	Discard		Discard	Discard	Cytoplasmic	3	p
29.5904	29.6088	29.7491	29.8009	29.9229	29.799	29.6343	29.888	29.99	29.9528	29.7606	29.7311	29.7538	30.0448	30.1364	28.9264	28.5583	28.9018	29.6587	29.1524	29.711	29.7719	29.7391	29.9394	29.9502						lyase activity [GO:0016829];metal ion binding [GO:0046872];thiamine biosynthetic process [GO:0009228];thiamine diphosphate biosynthetic process [GO:0009229];4 iron, 4 sulfur cluster binding [GO:0051539]	thiC BceJ2315_10870 BCAL1104					Complete proteome;Iron;Iron-sulfur;Lyase;Metal-binding;Reference proteome;S-adenosyl-L-methionine;Thiamine biosynthesis;Zinc;4Fe-4S	Discard	Discard	Discard	Discard	Discard	Discard		Discard	Discard	Cytoplasmic	3	p
22.9848	23.4522	23.2758	23.5556	23.536	23.7658	23.737	23.8059	23.5737	23.7707	23.5857	23.9718	23.2349	NaN	23.78	24.085	23.017	24.3721	NaN	23.4315	23.4307	23.7495	NaN	23.4339	NaN						sequence-specific DNA binding [GO:0043565]	BCAL1108					DNA-binding;Reference proteome;Complete proteome	Discard	Discard	Discard	Discard	Discard	Discard		Discard	Discard	Unknown	3	p
24.3932	24.2077	24.3528	24.5898	24.1902	24.5818	NaN	24.7822	24.5851	NaN	24.2461	25.7951	24.6339	24.443	NaN	NaN	24.6229	NaN	NaN	24.5119	NaN	NaN	24.288	24.4494	23.9548						metal ion binding [GO:0046872];nucleotide binding [GO:0000166];3',5'-cyclic-AMP phosphodiesterase activity [GO:0004115]	cpdA BCAL1112					cAMP;Hydrolase;Metal-binding;Nucleotide-binding;Reference proteome;Complete proteome	Discard	Discard	Discard	Discard	Discard	Discard		Discard	Discard	Cytoplasmic	3	p
25.0911	25.3321	24.8056	25.3294	25.3897	25.3461	25.1788	25.3114	25.7581	25.3301	25.3188	25.0417	25.1398	25.2371	25.6326	25.1685	24.8354	25.3055	25.3774	24.809	25.1522	25.3312	24.8382	25.1341	25.114						DNA integration [GO:0015074];DNA recombination [GO:0006310];DNA binding [GO:0003677]	BCAL1118					Reference proteome;Complete proteome	Discard	Discard	Discard	Discard	Discard	Discard		Discard	Discard	Cytoplasmic	3	p
NaN	NaN	NaN	NaN	NaN	NaN	NaN	NaN	21.731	NaN	NaN	NaN	NaN	NaN	NaN	NaN	NaN	NaN	NaN	NaN	NaN	NaN	NaN	NaN	NaN							BCAL1119					Reference proteome;Complete proteome	Discard	Discard	Discard	Discard	Discard	Discard		Discard	Discard	Cytoplasmic	3	p
26.3154	26.4166	26.3713	26.2045	25.9581	26.6787	26.5684	26.6373	26.6687	26.453	26.7045	26.7474	26.3335	26.2225	26.722	27.2277	26.4051	26.7659	26.6415	26.2703	26.5698	26.9158	26.5839	26.7021	26.3334	+					sequence-specific DNA binding [GO:0043565]	BCAL1128					DNA-binding;Reference proteome;Complete proteome	Discard	Discard	Discard	Discard	Discard	Discard		Discard	Discard	Unknown	3	p
27.2745	27.3118	27.0073	26.6734	27.0249	27.4324	27.5209	27.1624	27.1747	27.4554	27.5488	27.3048	27.2568	26.9602	27.0927	27.2513	26.9235	26.6089	27.0292	27.2105	27.273	27.4989	27.2677	27.162	27.3515						hydrolase activity [GO:0016787]	BCAL1139					Hydrolase;Reference proteome;Complete proteome	Discard	Discard	Discard	Discard	Discard	Discard		Discard	Discard	Unknown	3	p
NaN	NaN	NaN	NaN	NaN	NaN	NaN	NaN	NaN	NaN	NaN	NaN	NaN	NaN	NaN	NaN	NaN	NaN	NaN	NaN	NaN	NaN	23.0327	NaN	NaN						transcription factor activity, sequence-specific DNA binding [GO:0003700];transcription, DNA-templated [GO:0006351];sequence-specific DNA binding [GO:0043565]	BCAL1146					DNA-binding;Reference proteome;Transcription;Transcription regulation;Complete proteome	Discard	Discard	Discard	Discard	Discard	Discard		Discard	Discard	Extracellular	3	p
24.5624	24.7065	24.3636	24.3798	24.6619	24.7456	24.7767	24.4627	24.5797	24.5579	25.084	24.9845	24.477	24.3164	25.0001	24.6442	24.647	24.664	24.5241	24.5061	24.9176	24.7356	24.7892	24.7651	25.0421				+		regulation of transcription, DNA-templated [GO:0006355];transcription, DNA-templated [GO:0006351];DNA binding [GO:0003677]	BCAL1162					DNA-binding;Reference proteome;Transcription;Transcription regulation;Complete proteome	Discard	Discard	Discard	Discard	Discard	Discard		Discard	Discard	Cytoplasmic	3	p
NaN	NaN	NaN	NaN	NaN	NaN	23.9101	NaN	NaN	NaN	24.0975	NaN	NaN	NaN	NaN	NaN	NaN	NaN	NaN	NaN	NaN	NaN	NaN	NaN	NaN							BCAL1167		SIGNAL 1 22 {ECO:0000256|SAM:SignalP}.			Reference proteome;Signal;Complete proteome	Discard	Discard	Discard	Discard	Discard	Discard		Discard	Discard	Unknown	3	p	Pathogen_associated
24.3614	24.1932	23.5672	23.7675	23.6861	24.9644	24.8077	25.2705	26.0976	25.4348	25.7164	24.8252	25.0396	25.6975	26.1528	25.6987	23.7228	24.1469	25.3384	25.2204	NaN	24.2366	23.5516	24.6407	25.2171	+	+				transmembrane transport [GO:0055085];transporter activity [GO:0005215];integral component of membrane [GO:0016021];membrane [GO:0016020]	BCAL1176;BCAL1453					Membrane;Reference proteome;Transmembrane;Transmembrane helix;Complete proteome	Discard	Discard	Discard	Discard	Discard	Discard	+	Discard	Discard	Cytoplasmic Membrane	3	p
24.2769	24.671	24.7028	24.3154	24.7772	24.6199	24.6166	24.6407	24.4968	25.0719	24.6396	24.3427	24.5985	25.0741	24.6695	25.0436	25.3522	24.2051	24.8377	24.9911	24.3241	24.6061	24.6203	24.9055	24.8501						regulation of transcription, DNA-templated [GO:0006355];transcription, DNA-templated [GO:0006351];DNA binding [GO:0003677]	BCAL1182					DNA-binding;Reference proteome;Transcription;Transcription regulation;Complete proteome	Discard	Discard	Discard	Discard	Discard	Discard		Discard	Discard	Cytoplasmic	3	p
25.9049	26.2016	26.0939	26.0179	25.6675	26.3427	26.2435	26.3059	25.9899	25.8943	26.317	26.1733	25.8383	26.1901	26.0169	26.1262	25.8194	26.0017	26.1181	25.9106	26.1752	26.1848	26.165	26.1371	26.4516						oxidoreductase activity [GO:0016491]	BCAL1186					Reference proteome;Complete proteome	Discard	Discard	Discard	Discard	Discard	Discard		Discard	Discard	Cytoplasmic	3	p
NaN	NaN	NaN	NaN	NaN	NaN	NaN	22.4451	NaN	NaN	NaN	NaN	NaN	NaN	NaN	NaN	NaN	NaN	NaN	NaN	NaN	NaN	NaN	NaN	NaN						catalytic activity [GO:0003824]	BCAL1187					Reference proteome;Complete proteome	Discard	Discard	Discard	Discard	Discard	Discard		Discard	Discard	Cytoplasmic	3	p
NaN	NaN	NaN	NaN	NaN	NaN	NaN	NaN	NaN	NaN	NaN	NaN	NaN	NaN	NaN	NaN	NaN	NaN	20.905	NaN	NaN	NaN	NaN	NaN	NaN							BCAL1189		SIGNAL 1 20 {ECO:0000256|SAM:SignalP}.			Reference proteome;Signal;Complete proteome	Discard	Discard	Discard	Discard	Discard	Discard		Discard	Discard	Unknown	3	p	Pathogen_associated
NaN	24.0147	23.5724	23.7163	23.4187	23.7986	23.7292	24.0413	23.5644	23.9646	23.9795	23.9601	23.5751	NaN	24.0825	23.5774	23.112	23.9534	NaN	23.4242	NaN	24.3399	23.9374	23.8837	24.0364						sequence-specific DNA binding [GO:0043565]	BCAL1192					DNA-binding;Reference proteome;Complete proteome	Discard	Discard	Discard	Discard	Discard	Discard		Discard	Discard	Unknown	3	p
NaN	NaN	NaN	NaN	NaN	NaN	22.5819	NaN	NaN	NaN	NaN	NaN	NaN	NaN	NaN	NaN	NaN	NaN	NaN	NaN	NaN	NaN	NaN	NaN	NaN						transcription factor activity, sequence-specific DNA binding [GO:0003700];transcription, DNA-templated [GO:0006351];DNA binding [GO:0003677]	BCAL1210					DNA-binding;Reference proteome;Transcription;Transcription regulation;Complete proteome	Discard	Discard	Discard	Discard	Discard	Discard		Discard	Discard	Cytoplasmic	3	p
26.7396	27.1712	26.9507	26.8877	27.107	27.1256	27.1966	27.0522	27.3815	27.1634	27.1833	27.143	27.1392	27.2872	27.8175	27.058	26.7112	26.7296	27.1738	27.0221	26.8679	27.2913	27.1256	26.8234	27.2313						FMN binding [GO:0010181]	BCAL1211					Reference proteome;Complete proteome	Discard	Discard	Discard	Discard	Discard	Discard		Discard	Discard	Unknown	3	p
31.5151	31.2541	31.5022	31.4051	31.545	30.6821	30.8357	30.6591	30.4863	31.0036	30.6123	30.9273	31.0443	31.0953	30.2837	31.03	31.4295	31.2922	31.2714	31.3344	30.8549	30.2464	30.7987	30.4706	30.2521	+	+		+		alpha-ketoacid dehydrogenase activity [GO:0003826];branched-chain amino acid catabolic process [GO:0009083];3-methyl-2-oxobutanoate dehydrogenase (2-methylpropanoyl-transferring) activity [GO:0003863]	bkdA1 BCAL1212					Oxidoreductase;Reference proteome;Complete proteome	Discard	Discard	Discard	Discard	Discard	Discard		Discard	Discard	Cytoplasmic	3	p
31.058	30.9803	30.9953	30.9904	31.0305	30.5232	30.5727	30.0632	30.0721	30.4013	30.4708	30.5617	30.5024	30.5364	29.9499	30.5872	31.1559	29.8365	30.8119	31.0098	30.5332	30.0103	30.4971	30.0454	30.048	+	+		+		3-methyl-2-oxobutanoate dehydrogenase (2-methylpropanoyl-transferring) activity [GO:0003863]	bkdA2 BCAL1213					Oxidoreductase;Reference proteome;Complete proteome	Discard	Discard	Discard	Discard	Discard	Discard		Discard	Discard	Cytoplasmic	3	p
32.1546	32.2978	32.1992	32.3337	32.3363	31.7242	31.789	31.4966	31.2088	31.6401	31.6731	31.7559	31.7317	31.7561	31.3918	31.6213	32.1319	32.0072	32.1944	32.008	31.7105	31.2696	31.5464	31.1978	31.318	+	+		+		metabolic process [GO:0008152];transferase activity, transferring acyl groups [GO:0016746]	bkdB BCAL1214					Complete proteome;Lipoyl;Reference proteome;Transferase;Acyltransferase	Discard	Discard	Discard	Discard	Discard	Discard		Discard	Discard	Cytoplasmic	3	p
31.8246	31.7919	31.6468	31.7665	31.7938	31.2083	31.1922	30.9964	30.7259	31.1382	31.11	31.1798	31.2154	31.359	30.7537	31.1412	31.6857	31.3813	31.6883	31.5308	31.0863	30.6919	31.0593	30.7186	30.8359	+	+		+		cell redox homeostasis [GO:0045454];dihydrolipoyl dehydrogenase activity [GO:0004148];flavin adenine dinucleotide binding [GO:0050660];cell [GO:0005623]	lpdV BCAL1215					FAD;Flavoprotein;NAD;Oxidoreductase;Redox-active center;Reference proteome;Complete proteome	Discard	Discard	Discard	Discard	Discard	Discard		Discard	Discard	Cytoplasmic	3	p
24.3489	24.6381	24.573	NaN	24.6223	24.4553	NaN	NaN	24.1587	24.3647	NaN	NaN	NaN	NaN	NaN	NaN	24.5962	NaN	24.2019	24.6352	24.5244	24.3292	NaN	NaN	24.6114							BCAL1216					Reference proteome;Complete proteome	Discard	Discard	Discard	Discard	Discard	Discard		Discard	Discard	Cytoplasmic	3	p
NaN	NaN	NaN	NaN	NaN	NaN	NaN	NaN	19.1129	NaN	NaN	NaN	NaN	NaN	NaN	NaN	NaN	NaN	NaN	NaN	NaN	NaN	NaN	NaN	NaN						metal ion binding [GO:0046872];agmatinase activity [GO:0008783]	speB BCAL1218					Hydrolase;Manganese;Metal-binding;Reference proteome;Complete proteome	Discard	Discard	Discard	Discard	Discard	Discard		Discard	Discard	Cytoplasmic	3	p
NaN	NaN	NaN	NaN	NaN	NaN	NaN	24.6495	NaN	NaN	NaN	NaN	NaN	NaN	NaN	NaN	NaN	NaN	25.0354	NaN	NaN	NaN	NaN	NaN	NaN						metabolic process [GO:0008152];hydrolase activity, acting on carbon-nitrogen (but not peptide) bonds, in linear amidines [GO:0016813]	BCAL1224					Reference proteome;Complete proteome	Discard	Discard	Discard	Discard	Discard	Discard		Discard	Discard	Cytoplasmic	3	p
23.4758	NaN	24.5191	23.5666	23.4175	24.3005	24.3191	24.1809	NaN	NaN	23.8376	23.4809	24.1202	NaN	23.6845	24.0167	23.712	23.314	24.1557	23.983	24.0022	NaN	24.3237	NaN	23.8933						hydrolase activity [GO:0016787]	BCAL1225					Hydrolase;Reference proteome;Complete proteome	Discard	Discard	Discard	Discard	Discard	Discard		Discard	Discard	Cytoplasmic	3	p
25.3183	25.5149	25.3005	25.5276	25.3131	25.4807	25.115	25.3502	25.0754	24.8176	25.0468	25.2845	24.7652	24.9244	25.3184	25.342	25.3987	25.5972	25.2234	25.0482	25.2048	25.3659	25.0038	25.2846	25.8184							BCAL1229		SIGNAL 1 21 {ECO:0000256|SAM:SignalP}.			Lipoprotein;Reference proteome;Signal;Complete proteome	Discard	Discard	Discard	Discard	Discard	Discard		Discard	Discard	Unknown	3	p
NaN	NaN	NaN	NaN	NaN	NaN	NaN	23.418	NaN	NaN	NaN	NaN	NaN	NaN	NaN	NaN	NaN	NaN	NaN	NaN	NaN	NaN	NaN	NaN	NaN						transcription factor activity, sequence-specific DNA binding [GO:0003700];transcription, DNA-templated [GO:0006351];DNA binding [GO:0003677]	BCAL1230					DNA-binding;Reference proteome;Transcription;Transcription regulation;Complete proteome	Discard	Discard	Discard	Discard	Discard	Discard		Discard	Discard	Cytoplasmic	3	p
25.7629	25.7969	25.5236	26.0012	26.2937	25.9329	26.1631	26.2612	26.1365	26.2126	25.9811	26.1426	25.5722	26.3296	26.2055	25.9034	25.8143	26.4448	26.4293	26.1267	25.9445	25.8138	25.942	26.3856	26.5689							BCAL1232					Reference proteome;Complete proteome	Discard	Discard	Discard	Discard	Discard	Discard		Discard	Discard	Cytoplasmic	3	p
26.7011	26.6569	26.7299	26.4962	26.6657	27.3338	27.6169	27.8251	27.1051	26.7279	27.4113	27.3938	27.2911	26.6161	27.4647	27.4362	26.7525	27.5189	27.191	27.0449	27.4081	27.6779	27.2775	27.3274	27.6931	+	+		+			BCAL1233					Reference proteome;Stress response;Complete proteome	Discard	Discard	Discard	Discard	Discard	Discard		Discard	Discard	Cytoplasmic	3	p
26.5823	26.3714	26.2484	26.4308	25.866	26.9916	27.5209	27.1301	27.2042	26.4635	26.8113	27.0203	27.1657	26.5868	27.0078	27.0359	26.93	27.0166	26.4334	27.2911	27.2967	27.2752	27.0472	27.1116	26.9505	+	+		+			BCAL1234					Reference proteome;Stress response;Complete proteome	Discard	Discard	Discard	Discard	Discard	Discard		Discard	Discard	Cytoplasmic	3	p
27.9088	27.9034	27.9142	27.9183	27.8791	27.2702	27.3385	27.4096	27.1679	27.1753	27.3673	27.2261	26.9387	27.3276	27.4018	27.3186	27.0038	27.5489	27.2668	27.134	27.2267	27.3699	26.9438	27.1479	27.3598	+	+	+	+		fatty acid metabolic process [GO:0006631];NAD+ binding [GO:0070403];3-hydroxyacyl-CoA dehydrogenase activity [GO:0003857]	BCAL1235					Reference proteome;Complete proteome	Discard	Discard	Discard	Discard	Discard	Discard		Discard	Discard	Cytoplasmic	3	p
25.2483	25.0357	25.1928	24.862	24.8825	24.7368	25.2318	24.6129	24.7268	25.3635	24.9008	25.0984	24.807	NaN	24.9646	25.0576	25.2146	24.5106	24.8389	25.4235	24.696	24.7816	24.7063	25.0005	NaN						transcription factor activity, sequence-specific DNA binding [GO:0003700];transcription, DNA-templated [GO:0006351];DNA binding [GO:0003677]	BCAL1237					DNA-binding;Reference proteome;Transcription;Transcription regulation;Complete proteome	Discard	Discard	Discard	Discard	Discard	Discard		Discard	Discard	Cytoplasmic	3	p
26.844	27.0117	26.6838	26.7986	26.7847	26.8501	26.7995	26.8592	26.7621	26.5695	26.7831	27.0146	26.7212	26.796	26.5958	26.8265	27.1082	26.9249	27.0594	26.7887	26.8839	26.9364	26.9233	26.7846	26.7694							BCAL1240					Reference proteome;Complete proteome	Discard	Discard	Discard	Discard	Discard	Discard		Discard	Discard	Cytoplasmic	3	p
24.7279	25.065	25.1322	25.0949	25.3367	24.8347	24.8675	25.1399	24.795	24.9898	24.581	25.2071	24.6861	24.4966	24.665	24.743	25.113	25.3817	NaN	24.9936	24.9432	NaN	25.1525	24.6343	NaN						cytoplasm [GO:0005737]	BCAL1241	SUBCELLULAR LOCATION: Cytoplasm {ECO:0000256|SAAS:SAAS00343633}.				Cytoplasm;Phosphoprotein;Reference proteome;Complete proteome	Discard	Discard	Discard	Discard	Discard	Discard		Discard	Discard	Cytoplasmic	3	p
26.8809	27.0338	26.8566	26.9393	26.9908	26.8916	27.067	27.0234	26.8805	26.8195	26.9641	26.892	26.6367	26.8918	26.6395	26.9325	27.1273	27.1295	27.1286	26.9502	27.1157	26.7445	26.9924	26.8531	27.0093						acetyl-CoA carboxylase activity [GO:0003989];carboxy-lyase activity [GO:0016831];cellular carbohydrate metabolic process [GO:0044262];fatty acid biosynthetic process [GO:0006633];acetyl-CoA carboxylase complex [GO:0009317]	BCAL1242	SUBCELLULAR LOCATION: Cytoplasm {ECO:0000256|SAAS:SAAS00710105}.				Cytoplasm;Reference proteome;Complete proteome	Discard	Discard	Discard	Discard	Discard	Discard		Discard	Discard	Cytoplasmic	3	p
26.0236	26.517	25.9355	25.821	26.1935	26.0017	26.2614	25.8574	25.4979	26.0843	25.9848	26.0665	25.9973	25.9112	25.9562	25.9621	26.1789	26.3001	26.2124	25.9941	26.1636	25.7005	26.1313	25.6948	26.0493						cellular carbohydrate metabolic process [GO:0044262]	BCAL1243					Reference proteome;Complete proteome	Discard	Discard	Discard	Discard	Discard	Discard		Discard	Discard	Cytoplasmic	3	p
24.7678	24.5154	24.7894	24.6475	24.4466	24.4851	24.7067	24.3037	24.4606	24.3574	24.2585	24.6134	24.4463	24.2563	NaN	24.8653	24.6125	24.9962	25.1563	24.8152	24.6906	NaN	24.71	NaN	24.4254							BCAL1249					Reference proteome;Complete proteome	Discard	Discard	Discard	Discard	Discard	Discard		Discard	Discard	Cytoplasmic	3	p
28.5344	28.7069	28.6049	28.3175	28.4823	28.3424	28.2314	27.9573	27.7966	28.0302	28.0935	28.1335	28.0193	28.0296	27.9622	28.1185	28.81	28.2393	28.4651	28.3593	28.2776	27.93	28.3419	27.9558	28.1605	+	+		+		transferase activity [GO:0016740]	BCAL1250					Reference proteome;Transferase;Complete proteome	Discard	Discard	Discard	Discard	Discard	Discard		Discard	Discard	Unknown	3	p
25.4995	25.4179	25.5847	25.6396	25.7146	26.0775	26.045	26.2054	26.294	26.1238	26.2311	25.9897	25.9649	26.439	26.3214	25.9971	25.3093	25.6064	26.1532	25.7899	25.9843	26.2944	26.1862	26.1332	26.3135	+	+		+		DNA replication [GO:0006260];DNA-directed DNA polymerase activity [GO:0003887];DNA binding [GO:0003677]	dnaQ BCAL1254					Nucleotidyltransferase;Reference proteome;Transferase;Complete proteome	Discard	Discard	Discard	Discard	Discard	Discard		Discard	Discard	Cytoplasmic	3	p
26.1288	26.1213	26.1855	25.841	26.0737	26.1843	26.2996	25.9905	26.3336	26.0646	26.2748	26.2976	26.3057	26.3409	25.9405	26.2207	25.8102	25.8952	25.9201	26.0261	26.2361	25.9316	26.0191	25.9699	26.2789						magnesium ion binding [GO:0000287];nucleic acid binding [GO:0003676];RNA catabolic process [GO:0006401];RNA-DNA hybrid ribonuclease activity [GO:0004523];cytoplasm [GO:0005737]	rnhA BCAL1255	SUBCELLULAR LOCATION: Cytoplasm {ECO:0000256|HAMAP-Rule:MF_00042, ECO:0000256|SAAS:SAAS00821850}.				Cytoplasm;Endonuclease;Hydrolase;Magnesium;Metal-binding;Nuclease;Reference proteome;Complete proteome	Discard	Discard	Discard	Discard	Discard	Discard		Discard	Discard	Unknown	3	p
23.8745	NaN	23.2701	23.3956	23.6868	23.2936	23.7262	23.5865	23.6413	23.8225	23.9881	23.9399	23.7505	23.3825	23.7797	23.7619	23.5633	23.9767	23.7714	23.4851	23.3758	23.5901	23.6574	24.0019	23.9384						methyltransferase activity [GO:0008168]	BCAL1256					Methyltransferase;Reference proteome;Transferase;Complete proteome	Discard	Discard	Discard	Discard	Discard	Discard		Discard	Discard	Unknown	3	p
24.3556	24.9272	24.7839	24.5091	24.8135	24.7601	24.6956	24.6857	24.8462	24.8726	24.9947	24.6042	24.0531	24.3758	25.1482	25.098	NaN	24.6101	24.7599	24.9497	24.7259	24.7669	24.4837	24.729	24.9677						metal ion binding [GO:0046872];methylglyoxal catabolic process to D-lactate via S-lactoyl-glutathione [GO:0019243];hydroxyacylglutathione hydrolase activity [GO:0004416]	gloB BCAL1257					Hydrolase;Metal-binding;Reference proteome;Zinc;Complete proteome	Discard	Discard	Discard	Discard	Discard	Discard		Discard	Discard	Cytoplasmic	3	p
29.1359	28.9607	29.1209	29.0829	28.9028	29.7038	29.6369	29.8058	29.6455	29.5185	29.8492	29.5634	29.2803	29.4618	29.6667	29.4506	28.2517	29.0869	29.1406	29.0316	29.5925	29.8558	29.5073	29.8001	29.9642	+	+		+		lytic transglycosylase activity [GO:0008933];peptidoglycan metabolic process [GO:0000270];membrane [GO:0016020]	BCAL1258		SIGNAL 1 23 {ECO:0000256|SAM:SignalP}.			Reference proteome;Signal;Complete proteome	Discard	Discard	Discard	Discard	Discard	Discard		Discard	Discard	Unknown	3	p
30.0976	30.3474	30.1567	30.1774	30.2605	30.4529	30.5761	30.5842	30.4592	30.3964	30.4148	30.3188	30.3908	30.3987	30.7477	30.5107	30.2938	30.3518	30.6386	30.2718	30.2539	30.6187	30.4633	30.539	30.8311	+					arginine biosynthetic process [GO:0006526];carbamoyl-phosphate synthase (glutamine-hydrolyzing) activity [GO:0004088];'de novo' pyrimidine nucleobase biosynthetic process [GO:0006207];'de novo' UMP biosynthetic process [GO:0044205];glutamine metabolic process [GO:0006541];ATP binding [GO:0005524]	carA BCAL1260					Amino-acid biosynthesis;Arginine biosynthesis;Complete proteome;Glutamine amidotransferase;Ligase;Nucleotide-binding;Pyrimidine biosynthesis;Reference proteome;ATP-binding	Discard	Discard	Discard	Discard	Discard	Discard		Discard	Discard	Cytoplasmic	3	p
31.788	32.0435	31.9577	32.0637	31.9741	32.1706	32.0606	32.3362	32.312	32.1879	32.2489	32.1743	32.0048	32.2948	32.5783	32.193	32.0273	32.3356	32.1552	32.0708	32.1395	32.4292	32.138	32.4715	32.3611	+			+		arginine biosynthetic process [GO:0006526];carbamoyl-phosphate synthase (glutamine-hydrolyzing) activity [GO:0004088];'de novo' UMP biosynthetic process [GO:0044205];metal ion binding [GO:0046872];ATP binding [GO:0005524]	carB BCAL1262					Amino-acid biosynthesis;Arginine biosynthesis;Complete proteome;Ligase;Magnesium;Manganese;Metal-binding;Nucleotide-binding;Pyrimidine biosynthesis;Reference proteome;Repeat;ATP-binding	Discard	Discard	Discard	Discard	Discard	Discard		Discard	Discard	Unknown (This protein may have multiple localization sites)	3	p
29.8796	30.104	29.6769	29.9917	29.7958	30.2034	30.3025	30.3387	29.9971	29.938	30.2371	30.0227	29.9658	30.098	30.438	30.0898	29.7358	30.4183	30.2185	29.6773	30.2381	30.2212	30.1252	30.2264	30.3658				+		regulation of DNA-templated transcription, elongation [GO:0032784];RNA polymerase binding [GO:0070063];transcription, DNA-templated [GO:0006351];translation elongation factor activity [GO:0003746];DNA binding [GO:0003677]	greA BCAL1263					DNA-binding;Elongation factor;Protein biosynthesis;Reference proteome;Transcription;Transcription regulation;Complete proteome	Discard	Discard	Discard	Discard	Discard	Discard		Discard	Discard	Cytoplasmic	3	p
NaN	NaN	NaN	NaN	NaN	NaN	NaN	NaN	22.3704	NaN	NaN	NaN	NaN	NaN	NaN	NaN	NaN	NaN	NaN	NaN	NaN	NaN	NaN	NaN	NaN						integral component of membrane [GO:0016021]	BCAL1264					Membrane;Reference proteome;Transmembrane;Transmembrane helix;Complete proteome	Discard	Discard	Discard	Discard	Discard	Discard		Discard	Discard	Cytoplasmic Membrane	3	p
29.0022	28.7737	28.8792	29.1211	28.9117	29.1306	29.0492	29.0998	29.2727	29.0899	29.1518	29.061	28.9508	29.0686	29.2349	28.7963	29.05	28.958	29.0325	28.9123	28.9522	29.2865	29.0052	29.1854	29.198						RNA binding [GO:0003723]	BCAL1265					Reference proteome;RNA-binding;Complete proteome	Discard	Discard	Discard	Discard	Discard	Discard		Discard	Discard	Cytoplasmic	3	p
26.581	26.9098	26.679	26.6734	26.7972	26.8911	26.9685	26.6555	26.75	26.6948	26.9467	26.5878	26.6044	26.543	27.1237	26.8982	26.549	25.9354	26.9827	26.5033	26.4244	26.9303	26.5701	26.9351	27.297						methyltransferase activity [GO:0008168];RNA methylation [GO:0001510];rRNA processing [GO:0006364];cytoplasm [GO:0005737]	rlmE ftsJ rrmJ BceJ2315_12400 BCAL1266	SUBCELLULAR LOCATION: Cytoplasm {ECO:0000255|HAMAP-Rule:MF_01547}.				Cytoplasm;Methyltransferase;Reference proteome;rRNA processing;S-adenosyl-L-methionine;Transferase;Complete proteome	Discard	Discard	Discard	Discard	Discard	Discard		Discard	Discard	Cytoplasmic	3	p
30.827	30.8163	30.7983	31.1664	30.991	31.2592	31.3374	31.4721	31.4748	31.3061	31.176	31.2924	31.2484	31.3942	31.3238	30.9824	30.7014	31.1822	31.0844	31.0806	31.3094	31.2007	31.2207	31.3514	31.2249	+	+		+		ATP binding [GO:0005524];ATPase activity [GO:0016887];metalloendopeptidase activity [GO:0004222];plasma membrane [GO:0005886];protein catabolic process [GO:0030163];zinc ion binding [GO:0008270];integral component of membrane [GO:0016021]	ftsH BCAL1267	Cytoplasmic side {ECO:0000256|HAMAP-Rule:MF_01458}.;Multi-pass membrane protein {ECO:0000256|HAMAP-Rule:MF_01458};SUBCELLULAR LOCATION: Cell inner membrane {ECO:0000256|HAMAP-Rule:MF_01458}				Cell inner membrane;Cell membrane;Complete proteome;Hydrolase;Membrane;Metal-binding;Metalloprotease;Nucleotide-binding;Protease;Reference proteome;Transmembrane;Transmembrane helix;Zinc;ATP-binding	Discard	Discard	Discard	Discard	Discard	Discard		Discard	Discard	Cytoplasmic Membrane	3	p
25.6459	25.6429	25.9198	25.5252	25.7347	26.1974	26.3313	26.1671	26.0575	26.0189	25.9596	25.8522	25.8551	26.6186	26.3125	26.2764	25.8852	26.2111	26.0928	26.0548	25.8754	26.1095	26.0225	26.4827	26.1653	+			+		folic acid biosynthetic process [GO:0046656];metal ion binding [GO:0046872];tetrahydrofolate biosynthetic process [GO:0046654];dihydropteroate synthase activity [GO:0004156]	folP BCAL1268					Complete proteome;Folate biosynthesis;Magnesium;Metal-binding;Reference proteome;Transferase;3D-structure	Discard	Discard	Discard	Discard	Discard	Discard		Discard	Discard	Cytoplasmic	3	p
29.2259	29.4493	29.4888	29.4236	29.2794	29.7749	29.6131	29.8423	29.9104	29.8225	29.8079	29.7954	29.7336	29.7588	30.0802	29.7748	29.9373	29.7986	29.9279	29.6623	29.671	29.9617	29.6287	29.839	30.0321	+	+	+	+		carbohydrate metabolic process [GO:0005975];phosphoglucosamine mutase activity [GO:0008966];magnesium ion binding [GO:0000287]	glmM BceJ2315_12430 BCAL1269					Isomerase;Magnesium;Metal-binding;Phosphoprotein;Reference proteome;Complete proteome	Discard	Discard	Discard	Discard	Discard	Discard		Discard	Discard	Cytoplasmic	3	p
31.8686	32.076	32.1242	32.1242	32.1588	33.4974	33.1286	33.5307	33.5593	33.4976	33.5418	33.5433	33.361	33.4679	33.1649	33.1401	32.9822	33.0308	32.3453	33.3327	33.1568	33.5879	33.2003	33.4824	33.4757	+	+		+		phosphate ion binding [GO:0042301];phosphate ion transmembrane transport [GO:0035435];ATP-binding cassette (ABC) transporter complex [GO:0043190]	pstS BCAL1270		SIGNAL 1 22 {ECO:0000256|SAM:SignalP}.			Phosphate transport;Reference proteome;Signal;Transport;Complete proteome	Discard	Discard	Discard	Discard	Discard	Discard		Discard	Discard	Periplasmic	3	p
26.3164	26.1035	26.3633	26.3198	26.4978	27.9338	27.8394	28.1095	28.2012	27.8937	27.8669	27.6931	27.5574	27.718	27.9793	27.5453	26.7473	27.3631	26.7073	27.5455	27.7884	28.4661	27.9223	28.0437	28.088	+	+		+		ATP binding [GO:0005524];ATPase-coupled phosphate ion transmembrane transporter activity [GO:0015415];inorganic phosphate transmembrane transporter activity [GO:0005315];plasma membrane [GO:0005886]	pstB BCAL1273	Peripheral membrane protein {ECO:0000256|HAMAP-Rule:MF_01702}.;SUBCELLULAR LOCATION: Cell inner membrane {ECO:0000256|HAMAP-Rule:MF_01702}				Cell inner membrane;Cell membrane;Complete proteome;Hydrolase;Membrane;Nucleotide-binding;Phosphate transport;Reference proteome;Transport;ATP-binding	Discard	Discard	Discard	Discard	Discard	Discard		Discard	Discard	Cytoplasmic Membrane	3	p
27.4116	27.5694	27.7016	27.6448	27.5722	29.0213	28.7956	29.0651	29.1972	29.0174	28.7369	28.5429	28.5473	28.405	28.5	28.1021	28.0509	28.0982	27.8272	28.6438	28.9224	29.2676	29.0779	29.2142	29.0944	+	+		+		cellular phosphate ion homeostasis [GO:0030643];negative regulation of phosphate metabolic process [GO:0045936];phosphate ion transport [GO:0006817];cytoplasm [GO:0005737]	BCAL1274	SUBCELLULAR LOCATION: Cytoplasm {ECO:0000256|PIRNR:PIRNR003107}.				Cytoplasm;Phosphate transport;Reference proteome;Transport;Complete proteome	Discard	Discard	Discard	Discard	Discard	Discard		Discard	Discard	Cytoplasmic	3	p
24.8476	24.6846	24.8935	NaN	24.5621	25.6636	25.895	26.3948	26.1911	25.9018	25.9194	25.5203	25.5827	25.5141	26.1759	25.7683	25.1533	25.6939	25.0856	25.6407	25.6461	26.4538	25.6558	25.8779	26.351						DNA binding [GO:0003677];phosphate ion transport [GO:0006817];phosphorelay response regulator activity [GO:0000156];regulation of transcription, DNA-templated [GO:0006355];transcription, DNA-templated [GO:0006351];intracellular [GO:0005622]	phoB BCAL1275					DNA-binding;Reference proteome;Transcription;Transcription regulation;Two-component regulatory system;Complete proteome	Discard	Discard	Discard	Discard	Discard	Discard		Discard	Discard	Cytoplasmic	3	p
NaN	25.351	25.4428	25.6042	25.7708	26.3437	26.1874	26.456	26.43	26.074	26.1972	26.2895	25.9335	25.8902	25.8607	26.2478	25.9253	25.5891	25.8386	25.9654	26.3076	26.48	26.249	26.098	26.3712						ATP binding [GO:0005524];intracellular [GO:0005622];phosphorelay sensor kinase activity [GO:0000155];integral component of membrane [GO:0016021]	BCAL1276					Complete proteome;Kinase;Nucleotide-binding;Reference proteome;Transferase;ATP-binding	Discard	Discard	Discard	Discard	Discard	Discard		Discard	Discard	Cytoplasmic Membrane	3	p
25.276	25.3284	25.3262	25.3994	25.2096	26.1604	26.0301	26.3481	26.0315	25.7916	26.1848	26.1696	25.5201	25.8847	26.1502	25.7257	25.1634	25.7507	25.7105	25.5029	26.0337	26.3438	25.9197	26.3334	26.3804	+	+		+		ATP binding [GO:0005524];metal ion binding [GO:0046872];polyphosphate biosynthetic process [GO:0006799];polyphosphate kinase activity [GO:0008976];polyphosphate kinase complex [GO:0009358]	ppk BCAL1277					Complete proteome;Kinase;Magnesium;Metal-binding;Nucleotide-binding;Phosphoprotein;Reference proteome;Transferase;ATP-binding	Discard	Discard	Discard	Discard	Discard	Discard		Discard	Discard	Cytoplasmic Membrane	3	p
27.6804	27.7954	27.8348	27.747	27.8772	28.0615	28.0533	27.9631	28.1037	28.2275	27.9971	28.0248	27.7776	28.0167	28.0981	27.7029	27.883	28.0181	27.8976	27.9389	27.923	28.141	27.9707	28.1548	27.8189	+					phosphorus metabolic process [GO:0006793];exopolyphosphatase activity [GO:0004309]	BCAL1278					Reference proteome;Complete proteome	Discard	Discard	Discard	Discard	Discard	Discard		Discard	Discard	Cytoplasmic	3	p
24.6982	24.7326	24.742	NaN	24.4145	24.4485	24.7056	NaN	NaN	24.6214	24.7657	24.8202	24.591	24.4983	24.7232	24.4247	25.3745	25.2664	24.6249	24.9737	NaN	24.8075	24.8302	24.6047	NaN							BCAL1279		SIGNAL 1 27 {ECO:0000256|SAM:SignalP}.			Reference proteome;Signal;Complete proteome	Discard	Discard	Discard	Discard	Discard	Discard		Discard	Discard	Unknown	3	p
26.5653	26.4745	26.174	26.2388	26.4091	26.1913	25.9933	26.0687	25.9243	25.8308	25.7608	26.2042	25.981	25.6871	25.6697	26.059	26.6429	26.2163	26.2329	26.4425	26.2092	26.0635	26.2264	25.9283	26.1665	+	+				cellular protein modification process [GO:0006464];phosphohistidine phosphatase activity [GO:0008969];cytoplasm [GO:0005737]	BCAL1280					Hydrolase;Reference proteome;Complete proteome	Discard	Discard	Discard	Discard	Discard	Discard		Discard	Discard	Unknown	3	p
26.3508	26.6942	26.2645	26.6457	26.5061	25.8587	26.3638	25.7324	25.9603	26.0477	26.1385	26.5278	26.0443	25.5922	25.8224	26.4513	26.6607	25.9619	25.9773	25.63	26.5617	26.2131	25.8857	26.0444	26.3218	+						BCAL1281					Reference proteome;Complete proteome	Discard	Discard	Discard	Discard	Discard	Discard		Discard	Discard	Cytoplasmic	3	p
27.0209	26.8962	26.9663	27.4407	26.8188	27.2144	27.2638	27.7403	27.4731	27.3862	27.4435	27.294	27.0487	27.5777	27.7538	27.2829	26.6917	27.4716	27.53	27.0161	27.5159	27.5077	27.3472	27.4804	27.4875				+			BCAL1286					Reference proteome;Complete proteome	Discard	Discard	Discard	Discard	Discard	Discard		Discard	Discard	Unknown	3	p
26.3178	26.8746	26.5786	26.7009	26.4061	26.8028	26.7044	26.9355	26.3532	26.6651	26.9609	26.7853	26.2796	26.6444	26.7121	26.5244	26.5216	26.8019	26.8303	26.4606	26.6543	26.5648	26.796	27.4716	27.0895						metabolic process [GO:0008152];catalytic activity [GO:0003824]	BCAL1287					Reference proteome;Complete proteome	Discard	Discard	Discard	Discard	Discard	Discard		Discard	Discard	Cytoplasmic	3	p
26.8053	26.8265	26.6164	26.7866	26.6523	26.5225	26.798	26.7229	26.6454	26.8013	26.8434	26.9216	27.078	27.0756	26.9316	26.5738	27.0393	26.8394	26.9792	26.8196	26.3832	26.8131	26.8937	26.4817	26.6235		+					BCAL1288		SIGNAL 1 26 {ECO:0000256|SAM:SignalP}.			Reference proteome;Signal;Complete proteome	Discard	Discard	Discard	Discard	Discard	Discard		Discard	Discard	Outer Membrane	3	p
27.9564	28.0918	27.9915	28.169	28.0935	28.1616	28.1932	27.8326	28.0336	28.2105	28.0933	28.0146	28.2099	28.2052	27.9412	27.8052	28.2516	27.8035	27.9733	27.8745	28.1135	28.1716	27.8812	28.209	28.0881						carbohydrate metabolic process [GO:0005975];isomerase activity [GO:0016853];carbohydrate binding [GO:0030246]	BCAL1289					Reference proteome;Complete proteome	Discard	Discard	Discard	Discard	Discard	Discard		Discard	Discard	Cytoplasmic	3	p
NaN	NaN	NaN	NaN	NaN	NaN	NaN	NaN	21.6438	NaN	NaN	NaN	NaN	NaN	NaN	NaN	NaN	NaN	NaN	NaN	NaN	NaN	NaN	NaN	NaN						cell wall organization [GO:0071555];dephosphorylation [GO:0016311];kinase activity [GO:0016301];peptidoglycan biosynthetic process [GO:0009252];plasma membrane [GO:0005886];regulation of cell shape [GO:0008360];response to antibiotic [GO:0046677];undecaprenyl-diphosphatase activity [GO:0050380];integral component of membrane [GO:0016021]	uppP BCAL1290	Multi-pass membrane protein {ECO:0000256|HAMAP-Rule:MF_01006}.;SUBCELLULAR LOCATION: Cell inner membrane {ECO:0000256|HAMAP-Rule:MF_01006}				Cell inner membrane;Cell membrane;Cell shape;Cell wall biogenesis/degradation;Complete proteome;Hydrolase;Kinase;Membrane;Peptidoglycan synthesis;Reference proteome;Transferase;Transmembrane;Transmembrane helix;Antibiotic resistance	Discard	Discard	Discard	Discard	Discard	Discard		Discard	Discard	Cytoplasmic Membrane	3	p
24.0998	23.9118	23.8667	24.3283	24.1363	NaN	NaN	23.934	NaN	NaN	23.9558	23.9812	23.3691	NaN	NaN	NaN	NaN	24.201	24.5659	23.7104	23.7629	23.734	NaN	NaN	NaN	+					integral component of membrane [GO:0016021]	BCAL1291					Membrane;Reference proteome;Transmembrane;Transmembrane helix;Complete proteome	Discard	Discard	Discard	Discard	Discard	Keep		Discard	Discard	Unknown	3	p
24.2284	24.4014	24.0301	24.4611	24.1811	24.0108	24.4806	NaN	23.9055	23.9763	24.0539	23.9992	NaN	NaN	NaN	23.808	23.7605	23.9163	23.9699	24.1001	23.8521	23.8307	23.888	NaN	NaN							BCAL1294;BCAL2503					Reference proteome;Complete proteome	Discard	Discard	Discard	Discard	Discard	Discard		Discard	Discard	Cytoplasmic	3	p
NaN	NaN	NaN	NaN	NaN	NaN	22.7981	NaN	NaN	NaN	NaN	NaN	NaN	NaN	NaN	NaN	NaN	NaN	NaN	NaN	NaN	NaN	NaN	NaN	NaN							BCAL1295					Reference proteome;Complete proteome	Discard	Discard	Discard	Discard	Discard	Discard		Discard	Discard	Periplasmic	3	p
26.481	26.5708	26.4475	26.6399	26.4698	26.2796	26.3646	26.2892	26.0668	26.2769	26.3062	26.4558	25.9203	26.0482	26.2082	26.3797	26.3277	26.892	26.6699	26.2332	26.2751	26.1822	26.3378	26.2116	26.1985	+			+			BCAL1297					Complete proteome;Reference proteome;ANK repeat	Discard	Discard	Discard	Discard	Discard	Discard		Discard	Discard	Unknown	3	p
NaN	NaN	NaN	NaN	NaN	NaN	NaN	NaN	NaN	NaN	NaN	NaN	NaN	NaN	NaN	24.0418	NaN	24.1608	NaN	NaN	23.6175	NaN	NaN	NaN	NaN							BCAL1298					Reference proteome;Complete proteome	Discard	Discard	Discard	Discard	Discard	Discard		Discard	Discard	Unknown	3	p
29.6835	29.8738	29.8436	29.9809	29.9484	29.8215	29.825	29.7503	29.76	29.6924	29.8148	29.9527	29.511	29.8752	29.7729	29.6789	29.9771	29.7085	29.933	29.7711	29.6683	29.7314	29.807	29.7714	30.0874							BCAL1299					Reference proteome;Complete proteome	Discard	Discard	Discard	Discard	Discard	Discard		Discard	Discard	Unknown	3	p
27.5231	27.8149	27.7675	27.7607	27.7249	27.6779	27.6366	27.744	27.4779	27.8003	27.6866	27.6786	27.6767	27.4424	27.6102	27.5546	27.5137	28.203	27.7612	27.519	27.7172	27.8585	27.6708	27.628	27.6738							BCAL1300					Reference proteome;TPR repeat;Complete proteome	Discard	Discard	Discard	Discard	Discard	Discard		Discard	Discard	Unknown	3	p
25.0158	25.5886	25.3652	25.545	25.4723	24.4464	25.0271	24.6142	24.8982	24.6144	24.8826	24.6488	25.0275	24.6036	24.9374	25.2808	25.1296	25.3671	25.6624	25.5769	24.4661	24.8262	24.6489	24.601	24.962	+	+		+		integral component of membrane [GO:0016021]	BCAL1301					Membrane;Reference proteome;Transmembrane;Transmembrane helix;Complete proteome	Discard	Discard	Discard	Discard	Discard	Discard		Discard	Discard	Cytoplasmic Membrane	3	p
NaN	NaN	NaN	NaN	NaN	23.4377	NaN	NaN	NaN	NaN	NaN	NaN	23.287	NaN	NaN	NaN	23.6219	NaN	NaN	NaN	NaN	NaN	NaN	23.2559	NaN						DNA integration [GO:0015074];DNA recombination [GO:0006310];DNA binding [GO:0003677]	BCAL1317					Complete proteome;Reference proteome;Coiled coil	Discard	Discard	Discard	Discard	Discard	Discard		Discard	Discard	Cytoplasmic	3	p
NaN	NaN	NaN	NaN	NaN	NaN	23.7121	NaN	NaN	NaN	23.2666	NaN	NaN	23.5419	24.064	NaN	NaN	NaN	24.0277	NaN	NaN	NaN	NaN	23.8837	NaN						electron carrier activity [GO:0009055];metal ion binding [GO:0046872];oxidoreductase activity [GO:0016491];2 iron, 2 sulfur cluster binding [GO:0051537]	BCAL1330					Reference proteome;Complete proteome	Discard	Discard	Discard	Discard	Discard	Discard		Discard	Discard	Cytoplasmic	3	p
28.2246	28.275	28.1851	28.493	28.2658	28.1919	28.1676	28.1225	28.0617	28.2757	28.3198	28.2127	28.3233	28.3456	28.0594	28.1765	28.2981	28.2576	27.858	28.1064	28.0399	27.7441	27.7405	27.9833	28.046				+		oxidoreductase activity [GO:0016491]	BCAL1331					Oxidoreductase;Reference proteome;Complete proteome	Discard	Discard	Discard	Discard	Discard	Discard		Discard	Discard	Cytoplasmic Membrane	3	p
NaN	22.2667	NaN	NaN	NaN	NaN	NaN	NaN	NaN	NaN	NaN	NaN	NaN	NaN	NaN	NaN	NaN	NaN	NaN	NaN	NaN	NaN	NaN	NaN	NaN							BCAL1332					Reference proteome;Complete proteome	Discard	Discard	Discard	Discard	Discard	Discard		Discard	Discard	Cytoplasmic	3	p
24.4629	24.2855	23.2768	24.2731	23.8407	24.1231	24.3391	23.79	23.6849	24.124	23.8196	23.8488	23.9506	23.6722	NaN	23.7186	23.91	23.0515	23.8322	24.2499	23.4741	NaN	23.6119	23.521	23.7271						flavin adenine dinucleotide binding [GO:0050660];acyl-CoA dehydrogenase activity [GO:0003995]	BCAL1333					FAD;Flavoprotein;Oxidoreductase;Reference proteome;Complete proteome	Discard	Discard	Discard	Discard	Discard	Discard		Discard	Discard	Cytoplasmic	3	p
26.2948	26.3288	26.5217	26.313	26.266	26.272	25.9806	26.2723	26.1112	26.2433	26.136	26.1037	26.1313	25.9489	25.7241	26.1459	26.6508	26.3525	26.3274	26.4259	26.1104	26.1587	26.0989	25.4863	26.1468		+				oxidoreductase activity [GO:0016491]	BCAL1334					Reference proteome;Complete proteome	Discard	Discard	Discard	Discard	Discard	Discard		Discard	Discard	Cytoplasmic	3	p
24.1596	24.4203	23.7548	24.1957	23.6728	23.9861	23.7242	NaN	23.9059	NaN	23.6211	NaN	24.008	NaN	23.9393	24.0091	24.1338	NaN	24.5233	NaN	23.4687	23.7162	NaN	23.8933	24.567							BCAL1335					Reference proteome;Complete proteome	Discard	Discard	Discard	Discard	Discard	Discard		Discard	Discard	Cytoplasmic	3	p
22.9534	23.0335	22.8013	NaN	22.9439	22.7724	23.101	NaN	NaN	22.8468	22.6381	22.9459	NaN	NaN	NaN	22.8414	NaN	NaN	22.8229	22.9942	22.7799	22.3201	NaN	NaN	NaN							BCAL1337					Reference proteome;Complete proteome	Discard	Discard	Discard	Discard	Discard	Discard		Discard	Discard	Cytoplasmic	3	p
NaN	NaN	NaN	NaN	NaN	NaN	NaN	NaN	NaN	NaN	NaN	NaN	NaN	NaN	NaN	23.71	NaN	NaN	24.0845	NaN	NaN	NaN	NaN	NaN	22.9739						transcription factor activity, sequence-specific DNA binding [GO:0003700];transcription, DNA-templated [GO:0006351];DNA binding [GO:0003677]	BCAL1343					DNA-binding;Reference proteome;Transcription;Transcription regulation;Complete proteome	Discard	Discard	Discard	Discard	Discard	Discard		Discard	Discard	Cytoplasmic	3	p
NaN	NaN	NaN	NaN	NaN	NaN	NaN	NaN	NaN	NaN	NaN	NaN	NaN	NaN	23.3373	NaN	NaN	NaN	NaN	NaN	NaN	NaN	NaN	NaN	NaN						DNA binding [GO:0003677];phosphorelay signal transduction system [GO:0000160];regulation of transcription, DNA-templated [GO:0006355];transcription, DNA-templated [GO:0006351];intracellular [GO:0005622]	BCAL1350					DNA-binding;Reference proteome;Transcription;Transcription regulation;Two-component regulatory system;Complete proteome	Discard	Discard	Discard	Discard	Discard	Discard		Discard	Discard	Cytoplasmic	3	p
24.6527	24.7804	24.4975	24.6256	24.4793	25.4389	25.1854	25.0075	24.9527	25.3479	24.9785	24.7157	24.5478	25.2805	25.12	25.4499	25.2303	25.5385	25.1958	24.7278	25.1451	25.4187	25.0802	24.8288	24.9708	+			+			BCAL1352		SIGNAL 1 18 {ECO:0000256|SAM:SignalP}.			Reference proteome;Signal;Complete proteome	Discard	Discard	Discard	Discard	Discard	Discard		Discard	Discard	Unknown	3	p
24.3209	NaN	23.9744	NaN	23.8444	24.5151	24.3764	24.3122	24.2513	24.116	23.8647	24.112	24.1189	24.3408	24.7249	24.3568	NaN	24.1915	24.7275	24.2067	24.0152	24.6511	24.3429	NaN	25.0128						integral component of membrane [GO:0016021]	BCAL1353					Membrane;Reference proteome;Transmembrane;Transmembrane helix;Complete proteome	Discard	Discard	Discard	Discard	Discard	Discard		Discard	Discard	Cytoplasmic Membrane	3	p
NaN	24.4549	24.8241	25.0375	24.7554	24.9353	25.2784	25.4263	25.173	25.0347	25.2689	25.2689	24.7803	25.251	25.4517	25.0434	24.5652	24.6337	25.0722	24.8992	25.4523	25.7937	25.1849	25.3617	25.5517							BCAL1354					Reference proteome;Complete proteome	Discard	Discard	Discard	Discard	Discard	Discard		Discard	Discard	Unknown	3	p
NaN	NaN	NaN	NaN	NaN	24.8836	NaN	NaN	NaN	NaN	NaN	NaN	NaN	NaN	NaN	NaN	NaN	NaN	NaN	NaN	NaN	NaN	NaN	NaN	NaN							BCAL1355					Reference proteome;Complete proteome	Discard	Discard	Discard	Discard	Discard	Discard		Discard	Discard	Cytoplasmic	3	p
NaN	NaN	NaN	NaN	NaN	NaN	29.5115	NaN	NaN	NaN	NaN	NaN	NaN	NaN	NaN	NaN	NaN	NaN	NaN	NaN	29.4849	NaN	NaN	NaN	NaN							BCAL1358					Reference proteome;Complete proteome	Discard	Discard	Discard	Discard	Discard	Discard		Discard	Discard	Unknown	3	p
NaN	25.4719	NaN	NaN	25.5015	25.5516	NaN	25.5056	NaN	NaN	NaN	25.4426	NaN	NaN	NaN	25.7897	NaN	NaN	NaN	NaN	NaN	25.4634	NaN	NaN	NaN							BCAL1359					Reference proteome;Complete proteome	Discard	Discard	Discard	Discard	Discard	Discard		Discard	Discard	Cytoplasmic	3	p
26.2295	26.2847	26.2945	26.6195	26.4982	26.0537	26.3971	26.154	26.3541	26.8154	26.0971	26.0653	26.2863	26.4649	26.3507	26.2674	26.3755	26.6621	26.3064	26.5851	26.0678	26.4159	26.2913	26.4333	26.1228							BCAL1360					Reference proteome;Complete proteome	Discard	Discard	Discard	Discard	Discard	Discard		Discard	Discard	Cytoplasmic	3	p	Pathogen_associated
NaN	23.7826	23.5665	23.9131	NaN	NaN	NaN	NaN	NaN	NaN	NaN	23.9514	NaN	23.73	NaN	23.5371	NaN	NaN	NaN	NaN	24.5247	NaN	NaN	NaN	NaN	+						BCAL1362					Reference proteome;Complete proteome	Discard	Discard	Discard	Discard	Discard	Keep		Discard	Discard	Cytoplasmic Membrane	3	p
NaN	NaN	NaN	23.557	NaN	NaN	NaN	NaN	NaN	NaN	NaN	NaN	NaN	NaN	NaN	NaN	NaN	NaN	NaN	NaN	NaN	NaN	NaN	NaN	NaN							BCAL1365		SIGNAL 1 19 {ECO:0000256|SAM:SignalP}.			Lipoprotein;Reference proteome;Signal;Complete proteome	Discard	Discard	Discard	Discard	Discard	Discard		Discard	Discard	Unknown	3	p	Pathogen_associated
NaN	23.4442	NaN	23.8619	23.5607	24.2067	24.0295	24.1088	23.982	23.6466	23.7031	23.7893	23.675	23.8542	23.7648	23.7517	23.1817	23.7612	23.6165	23.4558	23.9468	24.2477	23.7026	23.7907	24.1107						hydrolase activity [GO:0016787]	BCAL1366					Reference proteome;Complete proteome	Discard	Discard	Discard	Discard	Discard	Discard		Discard	Discard	Unknown	3	p
29.2956	29.3676	29.2813	29.6231	29.4383	28.9202	28.6661	28.9765	28.9586	29.2515	29.1404	29.0036	29.1412	29.3876	29.174	28.619	29.4779	29.3096	29.2303	29.3849	28.6132	28.038	28.5547	28.6742	28.5848	+			+		ion transport [GO:0006811];porin activity [GO:0015288];pore complex [GO:0046930]	BCAL1368		SIGNAL 1 22 {ECO:0000256|SAM:SignalP}.			Ion transport;Membrane;Porin;Reference proteome;Signal;Transmembrane;Transmembrane beta strand;Transport;Complete proteome	Discard	Discard	Discard	Discard	Discard	Discard		Discard	Discard	Outer Membrane	3	p
24.9675	25.1221	NaN	24.6146	NaN	25.1611	24.97	24.8932	24.2986	24.6927	24.6251	24.9118	24.8242	24.6681	24.4991	25.0402	24.8361	24.5512	24.8444	24.473	24.9963	25.0501	24.6337	24.5646	24.97						dioxygenase activity [GO:0051213]	BCAL1374					Dioxygenase;Oxidoreductase;Reference proteome;Complete proteome	Discard	Discard	Discard	Discard	Discard	Discard		Discard	Discard	Cytoplasmic	3	p
23.7842	23.9882	NaN	NaN	23.4505	23.6266	23.8504	23.707	NaN	23.6672	NaN	23.7437	24.3421	23.8829	23.905	23.9967	23.7748	NaN	23.6984	NaN	23.9077	NaN	23.4923	23.7515	23.619						FMN binding [GO:0010181]	BCAL1375					Reference proteome;Complete proteome	Discard	Discard	Discard	Discard	Discard	Discard		Discard	Discard	Unknown	3	p
NaN	NaN	NaN	NaN	NaN	NaN	NaN	NaN	NaN	NaN	NaN	NaN	NaN	NaN	NaN	NaN	NaN	NaN	23.298	NaN	NaN	NaN	NaN	NaN	NaN							BCAL1378					Reference proteome;Complete proteome	Discard	Discard	Discard	Discard	Discard	Discard		Discard	Discard	Cytoplasmic	3	p
NaN	NaN	NaN	NaN	NaN	NaN	NaN	NaN	NaN	22.9312	NaN	NaN	NaN	NaN	NaN	NaN	NaN	NaN	NaN	NaN	NaN	NaN	NaN	NaN	NaN						metabolic process [GO:0008152];transferase activity, transferring acyl groups [GO:0016746]	BCAL1384					Complete proteome;Reference proteome;Transferase;Acyltransferase	Discard	Discard	Discard	Discard	Discard	Discard		Discard	Discard	Unknown	3	p
25.3464	25.0121	25.3171	24.9505	25.3849	24.9221	25.1266	25.3681	NaN	24.4373	25.0019	25.0041	NaN	NaN	24.7307	24.9646	24.9744	25.7412	25.4106	24.6619	25.1603	NaN	25.1811	NaN	24.9104						phospholipid biosynthetic process [GO:0008654];phosphotransferase activity, for other substituted phosphate groups [GO:0016780];integral component of membrane [GO:0016021]	BCAL1385					Membrane;Reference proteome;Transferase;Transmembrane;Transmembrane helix;Complete proteome	Discard	Discard	Discard	Discard	Discard	Discard		Discard	Discard	Cytoplasmic Membrane	3	p
26.7761	26.154	25.9292	26.4811	26.6031	26.2239	26.163	26.1901	26.2854	26.0993	26.0762	26.3419	26.1651	26.1406	26.0783	26.3014	NaN	26.6438	26.8901	26.6387	NaN	NaN	NaN	NaN	NaN				+		UDP-glucose metabolic process [GO:0006011];integral component of membrane [GO:0016021]	bcsB BCAL1389		SIGNAL 1 20 {ECO:0000256|SAM:SignalP}.			Membrane;Reference proteome;Signal;Transmembrane;Transmembrane helix;Complete proteome	Discard	Discard	Discard	Keep	Discard	Discard		Discard	Discard	Cytoplasmic Membrane	3	p
25.0298	NaN	NaN	24.9028	24.8347	NaN	NaN	NaN	NaN	NaN	24.7052	NaN	NaN	24.9199	NaN	NaN	NaN	24.5506	NaN	24.7798	NaN	NaN	NaN	NaN	NaN						polysaccharide catabolic process [GO:0000272];hydrolase activity, hydrolyzing O-glycosyl compounds [GO:0004553]	bcsZ BCAL1390					Complete proteome;Glycosidase;Hydrolase;Polysaccharide degradation;Reference proteome;Carbohydrate metabolism	Discard	Discard	Discard	Discard	Discard	Discard		Discard	Discard	Unknown (This protein may have multiple localization sites)	3	p
25.5215	25.6081	25.3917	24.6517	25.1759	24.8119	24.8333	24.601	NaN	24.8146	24.9462	NaN	24.8214	NaN	NaN	24.9226	24.7086	24.4014	24.9025	24.7295	24.7552	NaN	24.8094	NaN	24.373						cellulose biosynthetic process [GO:0030244];UDP-glucose metabolic process [GO:0006011];outer membrane [GO:0019867]	BCAL1391					Reference proteome;Complete proteome	Discard	Discard	Discard	Discard	Discard	Discard		Discard	Discard	Outer Membrane	3	p
24.8528	24.8325	24.781	25.2544	25.3668	NaN	24.9359	24.376	NaN	24.6641	24.2884	NaN	NaN	NaN	24.741	NaN	25.1522	25.0337	25.3715	24.2824	24.4944	24.217	NaN	NaN	NaN							BCAL1392					Reference proteome;Complete proteome	Discard	Discard	Discard	Discard	Discard	Discard		Discard	Discard	Unknown	3	p
25.0597	25.1797	24.6885	24.7162	25.0715	24.639	24.6059	24.4472	NaN	24.0893	24.4636	24.8763	24.6876	24.7684	24.8233	24.4777	24.9698	25.2244	24.4879	24.7026	24.4271	24.8918	24.4089	24.3122	24.1416							BCAL1394					Reference proteome;Complete proteome	Discard	Discard	Discard	Discard	Discard	Discard		Discard	Discard	Unknown	3	p
24.6689	24.6334	24.8932	24.9997	24.8482	24.3045	23.9863	24.5493	24.6726	24.2929	24.2762	24.5476	24.468	24.0102	NaN	24.3167	24.5265	24.8891	24.9895	24.5565	24.1374	23.8116	24.32	NaN	24.4123						integral component of membrane [GO:0016021]	BCAL1396					Membrane;Reference proteome;Transmembrane;Transmembrane helix;Complete proteome	Discard	Discard	Discard	Discard	Discard	Discard		Discard	Discard	Cytoplasmic Membrane	3	p
26.1084	26.0406	25.9697	26.2086	25.9124	26.2049	26.0759	26.1841	26.075	26.1488	26.3968	26.2323	25.9628	26.2871	26.1163	25.7287	25.2996	26.2476	25.9658	25.9766	26.0284	26.2133	26.2315	26.2274	26.5123							BCAL1398					Reference proteome;Complete proteome	Discard	Discard	Discard	Discard	Discard	Discard		Discard	Discard	Cytoplasmic	3	p
26.5373	26.684	26.6804	26.9394	26.5658	27.2187	26.8395	27.1542	27.0135	26.9652	27.0144	27.2906	26.9662	27.4456	26.9319	26.6934	26.2234	26.8711	26.8023	26.2005	27.2088	27.0479	27.0262	27.1199	25.0622	+	+					BCAL1399					Reference proteome;Complete proteome	Discard	Discard	Discard	Discard	Discard	Discard		Discard	Discard	Cytoplasmic	3	p
25.2946	25.908	25.5183	25.4445	25.3629	25.857	25.7819	25.9023	25.4629	25.409	26.0386	25.7911	25.6358	25.3811	25.7289	25.704	25.4092	25.6455	26.0861	25.7289	25.8816	26.0131	25.9655	25.8335	26.1694				+		transcription factor activity, sequence-specific DNA binding [GO:0003700];transcription, DNA-templated [GO:0006351];DNA binding [GO:0003677]	BCAL1403					DNA-binding;Reference proteome;Transcription;Transcription regulation;Complete proteome	Discard	Discard	Discard	Discard	Discard	Discard		Discard	Discard	Cytoplasmic	3	p
28.2896	27.9426	27.8772	29.2223	27.4249	27.6402	28.0719	27.6531	28.4349	28.395	28.0451	28.1123	28.5131	28.2932	27.9918	27.4147	28.3635	28.0776	27.4785	27.909	27.8671	27.6288	27.7631	28.5135	27.0664							BCAL1411		SIGNAL 1 28 {ECO:0000256|SAM:SignalP}.			Reference proteome;Signal;Complete proteome	Discard	Discard	Discard	Discard	Discard	Discard		Discard	Discard	Unknown	3	p
30.2038	30.3166	30.3587	30.3893	30.3476	30.3846	30.4661	30.4642	30.566	30.4214	30.5098	30.4485	30.4182	30.425	30.6593	30.4208	30.355	30.5129	30.3439	30.2817	30.3447	30.4812	30.3271	30.585	30.4637						ATP binding [GO:0005524];glutamine-tRNA ligase activity [GO:0004819];glutaminyl-tRNA aminoacylation [GO:0006425];glutamyl-tRNA aminoacylation [GO:0006424];cytoplasm [GO:0005737]	glnS BCAL1413	SUBCELLULAR LOCATION: Cytoplasm {ECO:0000256|HAMAP-Rule:MF_00126, ECO:0000256|SAAS:SAAS00634640}.				Aminoacyl-tRNA synthetase;Complete proteome;Cytoplasm;Ligase;Nucleotide-binding;Protein biosynthesis;Reference proteome;ATP-binding	Discard	Discard	Discard	Discard	Discard	Discard		Discard	Discard	Cytoplasmic	3	p
24.3863	24.6171	24.4364	24.5576	24.1958	24.5438	24.6952	24.6313	24.5846	24.2287	24.483	24.5696	24.3545	24.4603	24.1715	24.379	24.5327	23.9991	24.2434	24.6975	24.6295	24.8213	24.8422	24.6016	25.1398						hydrolase activity [GO:0016787]	BCAL1414					Hydrolase;Reference proteome;Complete proteome	Discard	Discard	Discard	Discard	Discard	Discard		Discard	Discard	Unknown	3	p
[truncated: 2,590 more rows]
[truncated: 30 more columns]

## Sheet: Dataset tab 2
Pearson correlation of LFQ global proteome analysis of Bc glycosylation mutants
[truncated: 26 more rows]

## Sheet: Dataset tab 3
Enrichment analysis of Alterations observed in glycosylation null strains
t-test Significant ernichment analysis of WT vs ∆OGC
[truncated: 51 more rows]

## Sheet: Dataset tab 4
DDA LFQ proteome analysis of DNA Bound proteome
[truncated: 2,745 more rows]

## Sheet: Dataset tab 5
PRM/DDA LFQ proteome analysis of DNA Bound proteome
[truncated: 2,717 more rows]

[truncated: 6 more sheets: Dataset tab 6, Dataset tab 7, Dataset tab 8, Dataset tab 9, Dataset tab 10, Dataset tab 11]
