# Supplementary material for: Loss of O-Linked Protein Glycosylation in Burkholderia cenocepacia Impairs Biofilm Formation and Siderophore Activity and Alters Transcriptional Regulators
Source: mSphere. 2019 Nov 13;4(6):e00660-19. doi: 10.1128/mSphere.00660-19 (PMC6854043; doi:10.1128/mSphere.00660-19)
Supplement: TABLE S1 [file mSphere.00660-19-st001.xlsx]

## Sheet: Supplementary Table 1
Supplementary table 1: Burkholderia cenocepacia J2315 Virulence associated genes
Locus Tag	Gene	Product	Source	Evidence	Evidence Ontology Term	PubMed ID	Host Organism	Host Taxonomy ID	Virulence associated	Category_terms
BCAL0113	fliD1	B-type flagellar hook-associated protein 2	VFDB	ECO:0000250		17984080			+	Flagella
BCAL0114	fliC	flagellin	VFDB	ECO:0000250		17984080			+	Flagella
BCAL0126	motA	flagellar motor protein MotA	VFDB	ECO:0000250		17984080			+	Flagella
BCAL0127	motB	flagellar motor protein MotB	VFDB	ECO:0000250		17984080			+	Flagella
BCAL0128	cheY	chemotaxis two-component response regulator CheY	VFDB	ECO:0000250		17984080			+	Flagella
BCAL0129	cheA	chemotaxis two-component sensor kinase CheA	VFDB	ECO:0000250		17984080			+	Flagella
BCAL0130	cheW	chemotaxis protein CheW	VFDB	ECO:0000250		17984080			+	Flagella
BCAL0131	tar	methyl-accepting chemotaxis protein	VFDB	ECO:0000250		17984080			+	Flagella
BCAL0132	cheR	chemotaxis protein methyltransferase	VFDB	ECO:0000250		17984080			+	Flagella
BCAL0133	cheD	chemoreceptor glutamine deamidase CheD	VFDB	ECO:0000250		17984080			+	Flagella
BCAL0134	cheB1	chemotaxis-specific methylesterase	VFDB	ECO:0000250		17984080			+	Flagella
BCAL0135	cheY	chemotaxis protein CheY	VFDB	ECO:0000250		17984080			+	Flagella
BCAL0136	cheZ	chemotaxis regulator CheZ	VFDB	ECO:0000250		17984080			+	Flagella
BCAL0140	flhB	flagellar biosynthesis protein FlhB	VFDB	ECO:0000250		17984080			+	Flagella
BCAL0141	flhA	flagellar biosynthesis protein FlhA	VFDB	ECO:0000250		17984080			+	Flagella
BCAL0142	flhF	flagellar biosynthesis regulator FlhF	VFDB	ECO:0000250		17984080			+	Flagella
BCAL0143		putative flagellar biosynthesis protein	VFDB	ECO:0000250		17984080			+	Flagella
BCAL0144	fliA	flagellar biosynthesis sigma factor	VFDB	ECO:0000250		17984080			+	Flagella
BCAL0207	hppD	4-hydroxyphenylpyruvic acid dioxygenase	BGD	ECO:0000250		17933889	Mus musculus	10090	+	Superoxide detoxification
BCAL0212	paaE	putative phenylacetic acid degradation NADH oxidoreductase PaaE	BGD	ECO:0000250		18776009	Caenorhabditis elegans	6239	+	Phenylacetic acid catabolism
BCAL0216	paaA	phenylacetate-CoA oxygenase subunit PaaA	BGD	ECO:0000250		18776009	Caenorhabditis elegans	6239	+	Phenylacetic acid catabolism
BCAL0276		putative type IV pilus assembly protein	Sanger			18931103			+	Type IV pili
BCAL0277		hypothetical protein	Sanger			18931103			+	Type IV pili
BCAL0278		putative type IV pilus secretin	Sanger			18931103			+	Type IV pili
BCAL0337	TssL	putative type VI secretion system protein TssL	Sanger			18931103			+	Type VI secretion (T6S)
BCAL0338	TssK	putative type VI secretion system protein TssK	Sanger			18931103			+	Type VI secretion (T6S)
BCAL0339	TssJ	putative type VI secretion system protein TssJ	Sanger			18931103			+	Type VI secretion (T6S)
BCAL0340		putative lipoprotein	Sanger			18931103			+	Type VI secretion (T6S)
BCAL0341	TssB	putative type VI secretion system protein TssB	Sanger			18931103			+	Type VI secretion (T6S)
BCAL0342	bcsK	BcsK	Sanger			18931103			+	Type VI secretion (T6S)
BCAL0343	bcsL	bcsL	Sanger			18931103			+	Type VI secretion (T6S)
BCAL0344	TssE	putative type VI secretion system protein TssE	Sanger			18931103			+	Type VI secretion (T6S)
BCAL0345	TssF	putative type VI secretion system protein TssF	Sanger			18931103			+	Type VI secretion (T6S)
BCAL0346	TssG	putative type VI secretion system protein TssG	Sanger			18931103			+	Type VI secretion (T6S)
BCAL0347	clpB	putative type VI secretion system protein TssH	Sanger			18931103			+	Type VI secretion (T6S)
BCAL0348	TssA	putative type VI secretion system protein TssA	Sanger			18931103			+	Type VI secretion (T6S)
BCAL0349		putative outer membrane protein	Sanger			18931103			+	Type VI secretion (T6S)
BCAL0350		hypothetical protein	Sanger			18931103			+	Type VI secretion (T6S)
BCAL0351	TssM	putative type VI secretion system protein TssM	Sanger			18931103			+	Type VI secretion (T6S)
BCAL0443		Putative phospholipase C	Sanger			18931103			+	Phospholipases C
BCAL0520	fliK	putative flagellar hook-length control protein FliK	VFDB	ECO:0000250		17984080			+	Flagella
BCAL0521	fliJ	flagellar FliJ protein	VFDB	ECO:0000250		17984080			+	Flagella
BCAL0522	fliI	flagellum-specific ATP synthase FliI	BGD	ECO:0000315		11895941	Homo sapiens	9606	+	Flagella
BCAL0523	fliH	flagellar assembly protein H	VFDB	ECO:0000250		17984080			+	Flagella
BCAL0524	fliG	flagellar motor switch protein G	BGD	ECO:0000315		11895941	Homo sapiens	9606	+	Flagella
BCAL0525	fliF	flagellar MS-ring protein	VFDB	ECO:0000250		17984080			+	Flagella
BCAL0526	fliE	flagellar hook-basal body complex protein FliE	VFDB	ECO:0000250		17984080			+	Flagella
BCAL0527	fliS	flagellar protein FliS	VFDB	ECO:0000250		17984080			+	Flagella
BCAL0561	flgN	flagella synthesis protein FlgN	VFDB	ECO:0000250		17984080			+	Flagella
BCAL0562	flgM	flagellin synthesis anti-sigma-28 factor	VFDB	ECO:0000250		17984080			+	Flagella
BCAL0563	flgA	flagellar basal body P-ring biosynthesis protein FlgA	VFDB	ECO:0000250		17984080			+	Flagella
BCAL0564	flgB	flagellar basal body rod protein FlgB	VFDB	ECO:0000250		17984080			+	Flagella
BCAL0565	flgC	flagellar basal body rod protein FlgC	VFDB	ECO:0000250		17984080			+	Flagella
BCAL0566	flgD	flagellar basal body rod modification protein	VFDB	ECO:0000250		17984080			+	Flagella
BCAL0567	flgE	flagellar hook protein FlgE	VFDB	ECO:0000250		17984080			+	Flagella
BCAL0568	flgF	flagellar basal body rod protein FlgF	VFDB	ECO:0000250		17984080			+	Flagella
BCAL0569	flgG	flagellar basal body rod protein FlgG	VFDB	ECO:0000250		17984080			+	Flagella
BCAL0570	flgH	flagellar basal body L-ring protein	VFDB	ECO:0000250		17984080			+	Flagella
BCAL0571	flgI	flagellar basal body P-ring protein	VFDB	ECO:0000250		17984080			+	Flagella
BCAL0572	flgJ	flagellar rod assembly protein/muramidase FlgJ	VFDB	ECO:0000250		17984080			+	Flagella
BCAL0576	flgK	flagellar hook-associated protein FlgK	VFDB	ECO:0000250		17984080			+	Flagella
BCAL0577	flgL	flagellar hook-associated protein FlgL	VFDB	ECO:0000250		17984080			+	Flagella
BCAL0959	pilA	putative type IV pilin protein	VFDB	ECO:0000250		17984080			+	Type IV pili
BCAL0995	acpP	acyl carrier protein	BGD	ECO:0000315		18771721	Caenorhabditis elegans	6239	+	acyl carrier protein
BCAL0998	rpoE2	RNA polymerase sigma factor RpoE	BGD	ECO:0000315		18227267	Mus musculus	10090	+	Alternative Sigma factors
BCAL1046	plcN	Putative non-hemolytic phospholipase C	Sanger			18931103			+	Phospholipases C
BCAL1520		putative lipoprotein	Sanger			18931103			+	Flp-type pili
BCAL1522		putative exported heme utilisation related protein	Sanger			18931103			+	Flp-type pili
BCAL1523		putative lipoprotein	Sanger			18931103			+	Flp-type pili
BCAL1524			Sanger			18931103			+	Flp-type pili
BCAL1525			Sanger			18931103			+	Flp-type pili
BCAL1526			Sanger			18931103			+	Flp-type pili
BCAL1527			Sanger			18931103			+	Flp-type pili
BCAL1528			Sanger			18931103			+	Flp-type pili
BCAL1529			Sanger			18931103			+	Flp-type pili
BCAL1530			Sanger			18931103			+	Flp-type pili
BCAL1531			Sanger			18931103			+	Flp-type pili
BCAL1532			Sanger			18931103			+	Flp-type pili
BCAL1533			Sanger			18931103			+	Flp-type pili
BCAL1534			Sanger			18931103			+	Flp-type pili
BCAL1535			Sanger			18931103			+	Flp-type pili
BCAL1536	rpoN	alternative sigma factor RpoN	BGD	ECO:0000315		15213146	Rattus norvegicus	10116	+	Alternative Sigma factors, Flp-type pili
BCAL1537			Sanger			18931103			+	Flp-type pili
BCAL1677		putative type-1 fimbrial protein	Sanger			18931103			+	Chaperone-usher type fimbriae
BCAL1678		putative outer membrane usher protein	Sanger			18931103			+	Chaperone-usher type fimbriae
BCAL1679		putative fimbrial chaperone	Sanger			18931103			+	Chaperone-usher type fimbriae
BCAL1680		putative type-1 fimbrial protein	Sanger			18931103			+	Chaperone-usher type fimbriae
BCAL1688	orbS	extracytoplasmic-function sigma-70 factor	Sanger			18931103			+	Siderophores
BCAL1689	orbH	MbtH-like protein	Sanger			18931103			+	Siderophores
BCAL1690	orbG	putative dioxygenase	Sanger			18931103			+	Siderophores
BCAL1691	orbC	putative iron transport-related ATP-binding protein	Sanger			18931103			+	Siderophores
BCAL1692	orbD	iron-hydroxamate transporter permease subunit	Sanger			18931103			+	Siderophores
BCAL1693	orbF	putative iron transport-related membrane protein	Sanger			18931103			+	Siderophores
BCAL1694	orbB	putative iron transport-related exported protein	Sanger			18931103			+	Siderophores
BCAL1695	orbE	_x000D_ornibactin biosynthesis ABC transport protein	Sanger			18931103			+	Siderophores
BCAL1696	orbI	ornibactin biosynthesis non-ribosomal peptide synthase	Sanger			18931103			+	Siderophores
BCAL1697	orbJ	ornibactin biosynthesis non-ribosomal peptide synthase	Sanger			18931103			+	Siderophores
BCAL1698	orbK	ornibactin biosynthesis protein	Sanger			18931103			+	Siderophores
BCAL1699	pvdA	L-ornithine 5-monooxygenase	Sanger			18931103			+	Siderophores
BCAL1700	orbA	ornibactin receptor	Sanger			18931103			+	Siderophores
BCAL1701	orbF	ornibactin synthetase F	Sanger			18931103			+	Siderophores
BCAL1702	orbL	putative ornibactin biosynthesis protein	Sanger			18931103			+	Siderophores
BCAL1826		hypothetical protein	Sanger			18931103			+	Chaperone-usher type fimbriae
BCAL1827		putative periplasmic chaperone protein	Sanger			18931103			+	Chaperone-usher type fimbriae
BCAL1828		putative fimbrial usher protein	Sanger			18931103			+	Chaperone-usher type fimbriae
BCAL1929	arnT	aminoarabinose transferase	Sanger			18931103			+	LPS biosynthesis
BCAL1930			Sanger			18931103			+	LPS biosynthesis
BCAL1931	arnB	putative UDP-4-amino-4-deoxy-l-arabinose--oxoglutarate aminotransferas	Sanger			18931103			+	LPS biosynthesis
BCAL1932			Sanger			18931103			+	LPS biosynthesis
BCAL1933			Sanger			18931103			+	LPS biosynthesis
BCAL1934			Sanger			18931103			+	LPS biosynthesis
BCAL1935			Sanger			18931103			+	LPS biosynthesis
BCAL2402	wabO	putative LPS biosynthesis-related protein	Sanger			18931103			+	LPS biosynthesis
BCAL2403	wabP	putative LPS core biosynthesis protein	Sanger			18931103			+	LPS biosynthesis
BCAL2404	wabQ	putative glycosyltransferase	Sanger			18931103			+	LPS biosynthesis
BCAL2405	waaL	hypothetical protein	Sanger			18931103			+	LPS biosynthesis
BCAL2406	wabR	putative glycosyltransferase	Sanger			18931103			+	LPS biosynthesis
BCAL2407	wabS	putative glycosyltransferase	Sanger			18931103			+	LPS biosynthesis
BCAL2408	msbA	lipid A export ATP-binding/permease MsbA	Sanger			18931103			+	LPS biosynthesis
BCAL2634a		hypothetical protein	Sanger			18931103			+	Chaperone-usher type fimbriae
BCAL2635		hypothetical protein	Sanger			18931103			+	Chaperone-usher type fimbriae
BCAL2636		putative fimbriae chaperone	Sanger			18931103			+	Chaperone-usher type fimbriae
BCAL2637		putative fimbriae usher protein	Sanger			18931103			+	Chaperone-usher type fimbriae
BCAL2643	sodC	superoxide dismutase SodC	Sanger			18931103			+	Superoxide detoxification
BCAL2757	sodB	_x000D_superoxide dismutase SodB	Sanger			18931103			+	Superoxide detoxification
BCAL2829	htrA	HtrA protease	BGD	ECO:0000315		17220310	Rattus norvegicus	10116	+	Protease
BCAL2875	acpP	acyl carrier protein	BGD	ECO:0000315		18771721	Caenorhabditis elegans	6239	+	acyl carrier protein
BCAL2944	hldD	ADP-l-glycero-D-manno-heptose-6-epimerase	BGD	ECO:0000316		16513737	Rattus norvegicus	10116	+	Lipopolysaccharide core region
BCAL2945	hldA	D-beta-D-heptose 7-phosphate kinase	BGD	ECO:0000316		16513737	Rattus norvegicus	10116	+	Lipopolysaccharide core region
BCAL3110	waaA	3-deoxy-D-manno-octulosonic-acid transferase	Sanger			18931103			+	LPS biosynthesis
BCAL3111	wbxY	hypothetical protein	Sanger			18931103			+	LPS biosynthesis
BCAL3112	waaC	heptosyltransferase I	Sanger			18931103			+	LPS biosynthesis
BCAL3113	manB	phosphomannomutase	Sanger			18931103			+	LPS biosynthesis
BCAL3119	wbiI	nucleotide sugar epimerase/dehydratase	Sanger			18931103			+	LPS biosynthesis
BCAL3120			Sanger			18931103			+	LPS biosynthesis
BCAL3121	wbiG	putative nucleotide sugar epimerase/dehydratase	Sanger			18931103			+	LPS biosynthesis
BCAL3122	wbiF	glycosyltransferase	Sanger			18931103			+	LPS biosynthesis
BCAL3123			Sanger			18931103			+	LPS biosynthesis
BCAL3124			Sanger			18931103			+	LPS biosynthesis
BCAL3125	wbcE		Sanger			18931103, 15213146	Rattus norvegicus	10116	+	LPS biosynthesis
BCAL3132	rmlD	dTDP-4-keto-L-rhamnose reductase	BGD	ECO:0000315		15213146	Rattus norvegicus	10116	+	Lipopolysaccharide O antigen
BCAL3217		putative acetyltransferase protein	VFDB	ECO:0000250		17984080			+	Type I O-polysaccharide
BCAL3218	wcbT	putative acyl-CoA transferase	VFDB	ECO:0000250		17984080			+	Type I O-polysaccharide
BCAL3219	wcbS	UDP-3-O-[3-hydroxymyristoyl] N-acetylglucosamine deacetylase	VFDB	ECO:0000250		17984080			+	Type I O-polysaccharide
BCAL3220	wcbR	capsular polysaccharide biosynthesis fatty acid synthase	VFDB	ECO:0000250		17984080			+	Type I O-polysaccharide
BCAL3221	wcbQ	putative capsular polysaccharide biosynthesis sulfatase membrane protein	VFDB	ECO:0000250		17984080			+	Type I O-polysaccharide
BCAL3222	wcbP	putative capsular polysaccharide biosynthesis dehydrogenase/reductase protein	VFDB	ECO:0000250		17984080			+	Type I O-polysaccharide
BCAL3233		glcosyltransferase	VFDB	ECO:0000250		17984080			+	Type I O-polysaccharide
BCAL3234		glycosyltransferase	VFDB	ECO:0000250		17984080			+	Type I O-polysaccharide
BCAL3235		putative UDP-galactopyranose mutase	VFDB	ECO:0000250		17984080			+	Type I O-polysaccharide
BCAL3239		glucosyltransferase	VFDB	ECO:0000250		17984080			+	Type I O-polysaccharide
BCAL3240	wzt2	capsule polysaccharide export ATP-binding protein, CpxA	VFDB	ECO:0000250		17984080			+	Type I O-polysaccharide
BCAL3241	wzm	putative capsular polysaccharide export protein ABC transporter membrane protein	VFDB	ECO:0000250		17984080			+	Type I O-polysaccharide
BCAL3242	wcbD	putative capsule polysaccharide export protein ABC transporter membrane protein	VFDB	ECO:0000250		17984080			+	Type I O-polysaccharide
BCAL3243	wcbC	putative capsular polysaccharide biosynthesis/export protein	VFDB	ECO:0000250		17984080			+	Type I O-polysaccharide
BCAL3244		glycosyltransferase	VFDB	ECO:0000250		17984080			+	Type I O-polysaccharide
BCAL3245	wcbA	capsule polysaccharide export protein	VFDB	ECO:0000250		17984080			+	Type I O-polysaccharide
BCAL3246	manC	putative GDP-mannose pyrophosphorylase	VFDB	ECO:0000250		17984080			+	Type I O-polysaccharide
BCAL3285	hmpA	flavohemoprotein	Sanger			18931103			+	Nitric oxide detoxification
BCAL3299	katB	peroxidase/catalase KatB	Sanger			18931103			+	Superoxide detoxification
BCAL3353		putative outer membrane autotransporter	Sanger			18931103			+	Type V secretion (T5S)
BCAL3424	tpx	thiol peroxidase	Sanger			18931103			+	Superoxide detoxification
BCAL3445		putative type IV pilus assembly protein	VFDB	ECO:0000250		17984080			+	Type IV pili
BCAL3446	pilC	type IV pilus assembly protein PilC	VFDB	ECO:0000250		17984080			+	Type IV pili
BCAL3447	gspO	type IV prepilin leader peptide type M1	VFDB	ECO:0000250		17984080			+	Type IV pili
BCAL3501	fliR	flagellar biosynthetic protein FliR	VFDB	ECO:0000250		17984080			+	Flagella
BCAL3502	fliQ	flagellar biosynthesis protein FliQ	VFDB	ECO:0000250		17984080			+	Flagella
BCAL3503	fliP	flagellar biosynthesis protein FliP	VFDB	ECO:0000250		17984080			+	Flagella
BCAL3504	fliO	flagellar protein FliO	VFDB	ECO:0000250		17984080			+	Flagella
BCAL3505	fliN	flagellar motor switch protein FliN	VFDB	ECO:0000250		17984080			+	Flagella
BCAL3506	fliM	flagellar motor switch protein FliM	VFDB	ECO:0000250		17984080			+	Flagella
BCAL3507	fliL	flagellar basal body-associated protein FliL	VFDB	ECO:0000250		17984080			+	Flagella
BCAL3515	gspN	Type II secretion system protein N	Sanger			18931103			+	Type II secretion (T2S)
BCAL3516	gspM	Type II secretion system protein M	Sanger			18931103			+	Type II secretion (T2S)
BCAL3517	gspL	Type II secretion system protein L	Sanger			18931103			+	Type II secretion (T2S)
BCAL3519	gspK	Type II secretion system protein K	Sanger			18931103			+	Type II secretion (T2S)
BCAL3520	gspJ	type II secretion system protein J	Sanger			18931103			+	Type II secretion (T2S)
BCAL3521	gspI	type II secretion system protein I	Sanger			18931103			+	Type II secretion (T2S)
BCAL3522	gspH	type II secretion system protein H	Sanger			18931103			+	Type II secretion (T2S)
BCAL3523	gspG	type II secretion system protein G	Sanger			18931103			+	Type II secretion (T2S)
BCAL3524	gspC	putative type II secretion system protein	Sanger			18931103			+	Type II secretion (T2S)
BCAL3525	gspF	type II secretion system protein F	Sanger			18931103			+	Type II secretion (T2S)
BCAL3526	gspE	type II secretion system protein E	Sanger			18931103			+	Type II secretion (T2S)
BCAL3527	gspD	type II secretion system protein D	Sanger			18931103			+	Type II secretion (T2S)
BCAM0183		putative autotransporter protein	Sanger			18931103			+	Type V secretion (T5S)
BCAM0188	cepR2	CepR2	Sanger			18931103			+	N-Acylhomoserine lactone regulons
BCAM0203			Sanger			18931103			+	potential surface polysaccharides biosynthetic clusters
BCAM0204			Sanger			18931103			+	potential surface polysaccharides biosynthetic clusters
BCAM0205			Sanger			18931103			+	potential surface polysaccharides biosynthetic clusters
BCAM0206			Sanger			18931103			+	potential surface polysaccharides biosynthetic clusters
BCAM0207			Sanger			18931103			+	potential surface polysaccharides biosynthetic clusters
BCAM0208			Sanger			18931103			+	potential surface polysaccharides biosynthetic clusters
BCAM0209			Sanger			18931103			+	potential surface polysaccharides biosynthetic clusters
BCAM0210			Sanger			18931103			+	potential surface polysaccharides biosynthetic clusters
BCAM0211			Sanger			18931103			+	potential surface polysaccharides biosynthetic clusters
BCAM0212			Sanger			18931103			+	potential surface polysaccharides biosynthetic clusters
BCAM0213			Sanger			18931103			+	potential surface polysaccharides biosynthetic clusters
BCAM0214			Sanger			18931103			+	potential surface polysaccharides biosynthetic clusters
BCAM0219		putative haemagglutinin-related autotransporter protein	Sanger			18931103			+	BuHA family proteins
BCAM0223		putative haemagglutinin-related autotransporter protein	Sanger			18931103			+	BuHA family proteins
BCAM0224		collagen-binding trimeric autotransporter adhesin	Sanger			18931103			+	BuHA family proteins
BCAM0239a	cciI	N-acylhomoserine lactone synthase	Sanger			18931103			+	N-Acylhomoserine lactone regulons
BCAM0240	cciR	_x000D_N-acylhomoserine lactone dependent regulatory protein	Sanger			18931103			+	N-Acylhomoserine lactone regulons
BCAM0265	amiI	putative amidase	BGD	ECO:0000250		14977960	Rattus norvegicus	10116	+	amidase
BCAM0324	virB1	putative type IV secretion system protein VirB1	Sanger			18931103			+	Type IV secretion (T4S)
BCAM0325	_x000D_virB2	putative type IV secretion system protein VirB2	Sanger			18931103			+	Type IV secretion (T4S)
BCAM0326	virB3	putative type IV secretion system protein VirB3	Sanger			18931103			+	Type IV secretion (T4S)
BCAM0327	virB4	putative type IV secretion system protein VirB4	Sanger			18931103			+	Type IV secretion (T4S)
BCAM0328	virB6	putative type IV secretion system protein VirB6	Sanger			18931103			+	Type IV secretion (T4S)
BCAM0329	virB5	hypothetical protein	Sanger			18931103			+	Type IV secretion (T4S)
BCAM0330	virB7	putative lipoprotein	Sanger			18931103			+	Type IV secretion (T4S)
BCAM0331	virB8	putative type IV secretion system protein VirB8	Sanger			18931103			+	Type IV secretion (T4S)
BCAM0332	virB9	putative type IV secretion system protein VirB9	Sanger			18931103			+	Type IV secretion (T4S)
BCAM0333	virB10	putative type IV secretion system protein VirB10	Sanger			18931103			+	Type IV secretion (T4S)
BCAM0334	virB11	putative type IV secretion system protein VirB11	Sanger			18931103			+	Type IV secretion (T4S)
BCAM0335			Sanger			18931103			+	Type IV secretion (T4S)
BCAM0337		hypothetical protein	Sanger			18931103			+	Type IV secretion (T4S)
BCAM0338		hypothetical protein	Sanger			18931103			+	Type IV secretion (T4S)
BCAM0339		hypothetical protein	Sanger			18931103			+	Type IV secretion (T4S)
BCAM0340		hypothetical protein	Sanger			18931103			+	Type IV secretion (T4S)
BCAM0408		Putative phospholipase C	Sanger			18931103			+	Phospholipases C
BCAM0581	dfsA	diffusible factor synthase A. DfsA	BGD	ECO:0000315		18049456	Candida albicans SC5314	237561	+	Quorum sensing system
BCAM0836		manganese transport protein MntH	Sanger			18931103			+	Natural resistance-associated macrophage proteins
BCAM0854	bceA	bifunctional exopolysaccharide biosynthesis protein (phosphomannose isomerase and GDP-D-mannose pyrophosphorylase)	BGD	ECO:0000315		17184737			+	Cepacian exopolysaccharide
BCAM0855	bceC	UDP-glucose dehydrogenase	Sanger			18931103			+	Cepacian exopolysaccharide
BCAM0856			Sanger			18931103			+	Cepacian exopolysaccharide
BCAM0857			Sanger			18931103			+	Cepacian exopolysaccharide
BCAM0858			Sanger			18931103			+	Cepacian exopolysaccharide
BCAM0859			Sanger			18931103			+	Cepacian exopolysaccharide
BCAM0860			Sanger			18931103			+	Cepacian exopolysaccharide
BCAM0861			Sanger			18931103			+	Cepacian exopolysaccharide
BCAM0862			Sanger			18931103			+	Cepacian exopolysaccharide
BCAM0863			Sanger			18931103			+	Cepacian exopolysaccharide
BCAM0864			Sanger			18931103			+	Cepacian exopolysaccharide
BCAM0865			Sanger			18931103			+	Cepacian exopolysaccharide
BCAM0931		catalase precursor	Sanger			18931103			+	Superoxide detoxification
BCAM0987	flgE	flagellar hook protein FlgE	Sanger			18931103			+	Flagella
BCAM1003		putative epimerase	Sanger			18931103			+	potential surface polysaccharides biosynthetic clusters
BCAM1004	gca	GCP-mannose 4,6-dehydratase	Sanger			18931103			+	potential surface polysaccharides biosynthetic clusters
BCAM1005			Sanger			18931103			+	potential surface polysaccharides biosynthetic clusters
BCAM1006			Sanger			18931103			+	potential surface polysaccharides biosynthetic clusters
BCAM1007			Sanger			18931103			+	potential surface polysaccharides biosynthetic clusters
BCAM1008			Sanger			18931103			+	potential surface polysaccharides biosynthetic clusters
BCAM1009			Sanger			18931103			+	potential surface polysaccharides biosynthetic clusters
BCAM1010	gtaB	putative UTP-glucose-1-phosphate uridylyltransferase	Sanger			18931103			+	potential surface polysaccharides biosynthetic clusters
BCAM1011			Sanger			18931103			+	potential surface polysaccharides biosynthetic clusters
BCAM1115		putative haemagglutinin-related autotransporter protein	Sanger			18931103			+	BuHA family proteins
BCAM1216	ahpF	alkyl hydroperoxide reductase subunit F	Sanger			18931103			+	Superoxide detoxification
BCAM1217	ahpC	alkyl hydroperoxide reductase subunit C	Sanger			18931103			+	Superoxide detoxification
BCAM1224	glmS4	glucosamine--fructose-6-phosphate aminotransferase 4	Sanger			18931103			+	potential surface polysaccharides biosynthetic clusters
BCAM1225			Sanger			18931103			+	potential surface polysaccharides biosynthetic clusters
BCAM1226			Sanger			18931103			+	potential surface polysaccharides biosynthetic clusters
BCAM1227			Sanger			18931103			+	potential surface polysaccharides biosynthetic clusters
BCAM1228			Sanger			18931103			+	potential surface polysaccharides biosynthetic clusters
BCAM1317		Putative toxin secretion/processing protein	Sanger			18931103			+	Type I secretion (T1S)
BCAM1318		Uncharacterized protein	Sanger			18931103			+	Type I secretion (T1S)
BCAM1319		Putative secretion protein	Sanger			18931103			+	Type I secretion (T1S)
BCAM1320		Putative exported protein	Sanger			18931103			+	Type I secretion (T1S)
BCAM1330		putative polysaccharide export protein	Sanger			18931103			+	potential surface polysaccharides biosynthetic clusters
BCAM1331			Sanger			18931103			+	potential surface polysaccharides biosynthetic clusters
BCAM1332			Sanger			18931103			+	potential surface polysaccharides biosynthetic clusters
BCAM1333			Sanger			18931103			+	potential surface polysaccharides biosynthetic clusters
BCAM1334			Sanger			18931103			+	potential surface polysaccharides biosynthetic clusters
BCAM1335			Sanger			18931103			+	potential surface polysaccharides biosynthetic clusters
BCAM1336			Sanger			18931103			+	potential surface polysaccharides biosynthetic clusters
BCAM1337			Sanger			18931103			+	potential surface polysaccharides biosynthetic clusters
BCAM1338			Sanger			18931103			+	potential surface polysaccharides biosynthetic clusters
BCAM1339			Sanger			18931103			+	potential surface polysaccharides biosynthetic clusters
BCAM1340	manC	mannose-1-phosphate guanylyltransferase	Sanger			18931103			+	potential surface polysaccharides biosynthetic clusters
BCAM1764		putative manganese transport protein, NRAMP family	Sanger			18931103			+	Natural resistance-associated macrophage proteins
BCAM1867	mgtC	MgtC	BGD	ECO:0000250		16988222	Mus musculus	10090	+	MgtC
BCAM1868	cepR	N-acylhomoserine lactone dependent regulatory protein CepR	Sanger			18931103			+	N-Acylhomoserine lactone regulons
BCAM1870	cepI	_x000D_N-acylhomoserine lactone synthase CepI	Sanger			18931103			+	N-Acylhomoserine lactone regulons
BCAM1969		Putative phosphatidylinositol-specific phospholipase C	Sanger			18931103			+	Phospholipases C
BCAM2032		putative UDP-glucuronic acid decarboxylase	Sanger			18931103			+	potential surface polysaccharides biosynthetic clusters
BCAM2033			Sanger			18931103			+	potential surface polysaccharides biosynthetic clusters
BCAM2034			Sanger			18931103			+	potential surface polysaccharides biosynthetic clusters
BCAM2035		putative gycosyltransferase	Sanger			18931103			+	potential surface polysaccharides biosynthetic clusters
BCAM2045	bcscU	type III secretion system protein	Sanger			18931103			+	Type III secretion (T3S)
BCAM2046	bcscT	type III secretion system protein	Sanger			18931103			+	Type III secretion (T3S)
BCAM2047		hypothetical protein	Sanger			18931103			+	Type III secretion (T3S)
BCAM2048	bcscN	type III secretion ssytem protein	Sanger			18931103			+	Type III secretion (T3S)
BCAM2049	bcscL	type III secretion system protein	Sanger			18931103			+	Type III secretion (T3S)
BCAM2050	bcscK	type III secretion system protein	Sanger			18931103			+	Type III secretion (T3S)
BCAM2051	bcscJ	type III secretion system protein	Sanger			18931103			+	Type III secretion (T3S)
BCAM2052		hypothetical protein	Sanger			18931103			+	Type III secretion (T3S)
BCAM2053		hypothetical protein	Sanger			18931103			+	Type III secretion (T3S)
BCAM2054	bcscD	type III secretion system protein	Sanger			18931103			+	Type III secretion (T3S)
BCAM2055	bcscC	type III secretion system protein	Sanger			18931103			+	Type III secretion (T3S)
BCAM2056	bcscS	type III secretion system protein	Sanger			18931103			+	Type III secretion (T3S)
BCAM2057	bcscV	type III secretion system protein	Sanger			18931103			+	Type III secretion (T3S)
BCAM2060		putative divalent cation transporter	Sanger			18931103			+	Natural resistance-associated macrophage proteins
BCAM2107	katA	peroxidase/catalase KatA	Sanger			18931103			+	Superoxide detoxification
BCAM2140		Transporter system transport protein	Sanger			18931103			+	Type I secretion (T1S)
BCAM2141		ABC transporter ATP-binding membrane protein	Sanger			18931103			+	Type I secretion (T1S)
BCAM2142		Transport system outer membrane protein	Sanger			18931103			+	Type I secretion (T1S)
BCAM2143	adhA	BapA	Sanger			18931103			+	Adhesins
BCAM2169		putative outer membrane autotransporter	Sanger			18931103			+	Type V secretion (T5S)
BCAM2224	fptA	putative pyochelin receptor protein FptA	Sanger			18931103			+	Siderophores
BCAM2225			Sanger			18931103			+	Siderophores
BCAM2226			Sanger			18931103			+	Siderophores
BCAM2227	pchG	putative pyochelin biosynthetic protein PchG	Sanger			18931103			+	Siderophores
BCAM2228	pchF		Sanger			18931103			+	Siderophores
BCAM2229			Sanger			18931103			+	Siderophores
BCAM2230	pchE	dihydroaeruginoic acid synthetase PchE	Sanger			18931103			+	Siderophores
BCAM2231	pchR	transcriptional regulator PchR	Sanger			18931103			+	Siderophores
BCAM2232	pchD	_x000D_putative pyochelin biosynthetic protein PchD	Sanger			18931103			+	Siderophores
BCAM2233	pchC	putative pyochelin biosynthetic protein PchC	Sanger			18931103			+	Siderophores
BCAM2234	pchB	isochorismate-pyruvate lyase	Sanger			18931103			+	Siderophores
BCAM2235	pchA	salicylate biosynthesis isochorismate synthase	Sanger			18931103			+	Siderophores
BCAM2307	zmpB	zinc metalloprotease ZmpB	BGD	ECO:0000250		16790782	Rattus norvegicus	10116	+	ZmpB protease
BCAM2418		putative haemagglutinin-related autotransporter protein	Sanger			18931103			+	BuHA family proteins
BCAM2429		Putative phospholipase C	Sanger			18931103			+	Phospholipases C
BCAM2720		Putative phospholipase C	Sanger			18931103			+	Phospholipases C
BCAM2756	cblR	two-component regulatory system response regulator protein	Sanger			18931103			+	Cable pili
BCAM2757	cblT	two-component regulatory system sensor kinase	Sanger			18931103			+	Cable pili
BCAM2758	cblS	two-component regulatory system sensor kinase	BGD	ECO:0000354		17537663	Homo sapiens	9606	+	Cable pili
BCAM2759	cblD	putative minor pilin and initiator	BGD	ECO:0000354		17537663	Homo sapiens	9606	+	Cable pili
BCAM2760	cblC	putative outer membrane usher	BGD	ECO:0000354		17537663	Homo sapiens	9606	+	Cable pili
BCAM2761	cblA	giant cable pilus	BGD	ECO:0000315		17537663	Homo sapiens	9606	+	Cable pili
BCAM2762	cblB	giant cable pilus chaperone protein	BGD	ECO:0000354		17537663	Homo sapiens	9606	+	Cable pili
BCAS0104	fliD2	A-type flagellar hook-associated protein 2 (HAP2)	Sanger			18931103			+	Flagella
BCAS0225	shvR	LysR family regulatory protein	BGD	ECO:0000250		17967860	Medicago sativa	3879	+	ShvR regulator
BCAS0236		putative haemagglutinin-related autotransporter protein	Sanger			18931103			+	BuHA family proteins
BCAS0294		putative GtrA-like family protein	Sanger			18931103			+	potential surface polysaccharides biosynthetic clusters
BCAS0295			Sanger			18931103			+	potential surface polysaccharides biosynthetic clusters
BCAS0296			Sanger			18931103			+	potential surface polysaccharides biosynthetic clusters
BCAS0297		hypothetical protein	Sanger			18931103			+	potential surface polysaccharides biosynthetic clusters
BCAS0298		flp type pilus subunit	Sanger			18931103			+	Flp-type pili
BCAS0299	pilA _flp	flp type pilus subunit	Sanger			18931103			+	Flp-type pili
BCAS0300			Sanger			18931103			+	Flp-type pili
BCAS0301			Sanger			18931103			+	Flp-type pili
BCAS0302			Sanger			18931103			+	Flp-type pili
BCAS0303			Sanger			18931103			+	Flp-type pili
BCAS0304			Sanger			18931103			+	Flp-type pili
BCAS0305			Sanger			18931103			+	Flp-type pili
BCAS0306			Sanger			18931103			+	Flp-type pili
BCAS0307			Sanger			18931103			+	Flp-type pili
BCAS0308			Sanger			18931103			+	Flp-type pili
BCAS0309			Sanger			18931103			+	Flp-type pili
BCAS0310			Sanger			18931103			+	Flp-type pili
BCAS0311			Sanger			18931103			+	Flp-type pili
BCAS0312			Sanger			18931103			+	Flp-type pili
BCAS0321		hypothetical protein	Sanger			18931103			+	Type V secretion (T5S)
BCAS0335		putative haemagglutinin-related autotransporter protein	Sanger			18931103			+	BuHA family proteins
BCAS0409	zmpA	zinc metalloprotease ZmpA	BGD	ECO:0000250		12904566	Rattus norvegicus	10116	+	ZmpA protease
BCAS0630		putative transporter-NRAMP family	Sanger			18931103			+	Natural resistance-associated macrophage proteins
BCAS0634		putative manganese transport protein, NRAMP family	Sanger			18931103			+	Natural resistance-associated macrophage proteins
BCAS0635		putative manganese-containing catalase	Sanger			18931103			+	Superoxide detoxification
pBCA011			Sanger			18931103			+	BuHA family proteins
pBCA020	traG	putative TraG conjugative transfer protein	Sanger			18931103			+	Type IV secretion (T4Sb)
pBCA021	traH	putative TraH conjugative transfer protein	Sanger			18931103			+	Type IV secretion (T4Sb)
pBCA022		hypothetical protein	Sanger			18931103			+	Type IV secretion (T4Sb)
pBCA023			Sanger			18931103			+	Type IV secretion (T4Sb)
pBCA024			Sanger			18931103			+	Type IV secretion (T4Sb)
pBCA025			Sanger			18931103			+	Type IV secretion (T4Sb)
pBCA026			Sanger			18931103			+	Type IV secretion (T4Sb)
pBCA027			Sanger			18931103			+	Type IV secretion (T4Sb)
pBCA028			Sanger			18931103			+	Type IV secretion (T4Sb)
pBCA029			Sanger			18931103			+	Type IV secretion (T4Sb)
pBCA030			Sanger			18931103			+	Type IV secretion (T4Sb)
pBCA031			Sanger			18931103			+	Type IV secretion (T4Sb)
pBCA032			Sanger			18931103			+	Type IV secretion (T4Sb)
pBCA033			Sanger			18931103			+	Type IV secretion (T4Sb)
pBCA034			Sanger			18931103			+	Type IV secretion (T4Sb)
pBCA035			Sanger			18931103			+	Type IV secretion (T4Sb)
pBCA036			Sanger			18931103			+	Type IV secretion (T4Sb)
pBCA037			Sanger			18931103			+	Type IV secretion (T4Sb)
pBCA038			Sanger			18931103			+	Type IV secretion (T4Sb)
pBCA039			Sanger			18931103			+	Type IV secretion (T4Sb)
pBCA040			Sanger			18931103			+	Type IV secretion (T4Sb)
pBCA041			Sanger			18931103			+	Type IV secretion (T4Sb)
pBCA042			Sanger			18931103			+	Type IV secretion (T4Sb)
pBCA043			Sanger			18931103			+	Type IV secretion (T4Sb)
pBCA044			Sanger			18931103			+	Type IV secretion (T4Sb)
pBCA045			Sanger			18931103			+	Type IV secretion (T4Sb)
pBCA046			Sanger			18931103			+	Type IV secretion (T4Sb)
pBCA047			Sanger			18931103			+	Type IV secretion (T4Sb)
pBCA048			Sanger			18931103			+	Type IV secretion (T4Sb)
pBCA049			Sanger			18931103			+	Type IV secretion (T4Sb)
pBCA050			Sanger			18931103			+	Type IV secretion (T4Sb)
pBCA051			Sanger			18931103			+	Type IV secretion (T4Sb)
pBCA052			Sanger			18931103			+	Type IV secretion (T4Sb)
pBCA053			Sanger			18931103			+	Type IV secretion (T4Sb)
pBCA054			Sanger			18931103			+	Type IV secretion (T4Sb)
pBCA055			Sanger			18931103			+	Type IV secretion (T4Sb)
pBCA056			Sanger			18931103			+	Type IV secretion (T4Sb)
pBCA057			Sanger			18931103			+	Type IV secretion (T4Sb)
pBCA058			Sanger			18931103			+	Type IV secretion (T4Sb)
pBCA059			Sanger			18931103			+	Type IV secretion (T4Sb)
